# Supplementary material for: C9orf72 gene networks in the human brain correlate with cortical thickness in C9-FTD and implicate vulnerable cell types
Source: Front Neurosci. 2024 Feb 26;18:1258996. doi: 10.3389/fnins.2024.1258996 (PMC10925697; doi:10.3389/fnins.2024.1258996)
Supplement: Supplementary file 1 [file Table_1.XLSX]

## Sheet: SupplementaryTable1
Area	Region	N	Expression	SD	SE	CI	Tstat	CohD	Holm–Bonferroni Adjusted
Occipital lobe	pericalcarine	6	0.749803	0.114204	0.0466235	0.11985	5.25168	2.14399	0.166081
Cerebellum	VIIIb	6	0.719804	0.113891	0.0464959	0.119522	4.62091	1.88648	0.280804
Occipital lobe	lingual	6	0.60702	0.0725615	0.0296231	0.0761486	3.44557	1.40665	0.806294
Parietal lobe	superiorparietal	6	0.602786	0.0715689	0.0292179	0.0751069	3.34848	1.36701	0.875596
Parietal lobe	inferiorparietal	6	0.613793	0.0823434	0.0336165	0.0864141	3.23776	1.32181	0.966276
Brainstem	brainstem	6	0.667762	0.125471	0.0512233	0.131674	3.17847	1.2976	1
Cerebellum	Crus II	6	0.586384	0.0698108	0.0285002	0.073262	2.85728	1.16648	1
Insula and Cingulate	caudalanteriorcingulate	6	0.297115	0.195176	0.0796802	0.204824	-2.60838	1.06487	1
Temporal lobe	temporalpole	6	0.311703	0.132128	0.0539409	0.13866	-3.58259	1.46259	0.712417
Subcortex	putamen	6	0.331539	0.11779	0.0480876	0.123613	-3.60617	1.47221	0.710358
Subcortex	hippocampus	6	0.373692	0.0866768	0.0353857	0.0909617	-3.70937	1.51434	0.651607
Subcortex	amygdala	6	0.359661	0.0850719	0.0347305	0.0892775	-4.18336	1.70785	0.414093
Temporal lobe	entorhinal	6	0.260521	0.105323	0.0429979	0.11053	-5.6847	2.32077	0.119714
Subcortex	caudate	6	0.214252	0.0645203	0.0263403	0.0677099	-11.0363	4.50554	0.00553009
Temporal lobe	inferiortemporal	6	0.471095	0.0509977	0.0208197	0.0535188	-1.62614	0.663871	1
Temporal lobe	fusiform	6	0.471935	0.0673141	0.0274809	0.0706418	-1.2014	0.490469	1
Temporal lobe	middletemporal	6	0.479403	0.0647442	0.0264317	0.0679449	-0.966583	0.394606	1
Temporal lobe	superiortemporal	6	0.48406	0.0736235	0.0300567	0.0772632	-0.695067	0.28376	1
Temporal lobe	parahippocampal	6	0.486128	0.161884	0.066089	0.169887	-0.284813	0.116275	1
Temporal lobe	bankssts	6	0.520438	0.240671	0.0982535	0.252569	0.157627	0.0643511	1
Temporal lobe	transversetemporal	6	0.507394	0.113461	0.0463204	0.11907	0.0527339	0.0215285	1
Subcortex	thalamusproper	6	0.575735	0.0779973	0.0318423	0.0818531	2.22297	0.907524	1
Subcortex	accumbensarea	6	0.669933	0.21486	0.087716	0.225481	1.88086	0.767858	1
Subcortex	pallidum	6	0.578607	0.127962	0.0522401	0.134287	1.40996	0.575614	1
Parietal lobe	precuneus	6	0.625061	0.131518	0.053692	0.13802	2.23703	0.913263	1
Parietal lobe	supramarginal	6	0.567397	0.135994	0.0555193	0.142717	1.12477	0.459185	1
Parietal lobe	postcentral	6	0.525609	0.073767	0.0301152	0.0774137	0.685968	0.280045	1
Occipital lobe	lateraloccipital	6	0.659351	0.150034	0.061251	0.157451	2.52078	1.0291	1
Occipital lobe	cuneus	6	0.711077	0.200646	0.0819135	0.210565	2.51638	1.02731	1
Insula and Cingulate	posteriorcingulate	6	0.460582	0.0814106	0.0332357	0.0854352	-1.33498	0.545003	1
Insula and Cingulate	rostralanteriorcingulate	6	0.636048	0.244577	0.0998482	0.256668	1.31296	0.536015	1
Insula and Cingulate	isthmuscingulate	6	0.56199	0.123463	0.0504034	0.129566	1.13165	0.461996	1
Insula and Cingulate	insula	6	0.472115	0.143079	0.0584117	0.150152	-0.562138	0.229492	1
Frontal lobe	frontalpole	6	0.590767	0.0864732	0.0353026	0.0907481	2.43087	0.9924	1
Frontal lobe	superiorfrontal	6	0.474966	0.0598684	0.0244412	0.062828	-1.22684	0.500854	1
Frontal lobe	parsorbitalis	6	0.572115	0.139296	0.0568672	0.146182	1.18107	0.48217	1
Frontal lobe	rostralmiddlefrontal	6	0.55737	0.108853	0.0444392	0.114235	1.17957	0.481559	1
Frontal lobe	parsopercularis	6	0.558973	0.163147	0.0666044	0.171212	0.811092	0.331127	1
Frontal lobe	lateralorbitofrontal	6	0.5245	0.0905042	0.0369482	0.0949783	0.529082	0.215997	1
Frontal lobe	medialorbitofrontal	6	0.497411	0.0564045	0.023027	0.0591929	-0.327436	0.133675	1
Frontal lobe	caudalmiddlefrontal	6	0.488489	0.140256	0.0572593	0.14719	-0.287503	0.117373	1
Frontal lobe	parstriangularis	6	0.515826	0.225197	0.0919363	0.23633	0.118288	0.0482909	1
Frontal lobe	precentral	6	0.508296	0.118804	0.0485014	0.124677	0.0689625	0.0281538	1
Frontal lobe	paracentral	6	0.507204	0.11963	0.0488386	0.125544	0.0461276	0.0188315	1
Cerebellum	VIIIa	6	0.599307	0.104015	0.0424641	0.109157	2.22202	0.907135	1
Cerebellum	IV	6	0.635856	0.200234	0.0817452	0.210133	1.60137	0.653758	1
Cerebellum	X	6	0.584061	0.125231	0.0511255	0.131422	1.54737	0.631713	1
Cerebellum	V	6	0.547667	0.154674	0.0631455	0.162321	0.676473	0.276169	1
Cerebellum	Crus I	6	0.483287	0.106942	0.043659	0.112229	-0.496211	0.202577	1
Cerebellum	IX	6	0.439166	0.326984	0.133491	0.343149	-0.492807	0.201188	1
Cerebellum	VIIb	6	0.53207	0.247559	0.101065	0.259797	0.26833	0.109545	1
Cerebellum	VI	6	0.498425	0.110585	0.0451462	0.116052	-0.144562	0.059017	1

## Sheet: SupplementaryTable2
Gene 1	Gene 2	bicor correlation
ALS2	ALS2	1
ALS2	ANG	-0.66049
ALS2	ANXA11	-0.00144215
ALS2	ATXN2	0.575899
ALS2	C21ORF2	-0.386236
ALS2	C9ORF72	0.570487
ALS2	CCNF	0.140806
ALS2	CHCHD10	-0.259329
ALS2	CHMP2B	-0.134516
ALS2	CTCF	0.640062
ALS2	CTSF	0.20667
ALS2	DCTN1	0.0989929
ALS2	DNAJC7	-0.250903
ALS2	ERBB4	-0.228645
ALS2	EWSR1	0.441536
ALS2	FIG4	-0.485578
ALS2	FUS	0.162779
ALS2	GLE1	0.573285
ALS2	GLT8D1	-0.109834
ALS2	GRN	-0.711955
ALS2	HNRNPA1	0.209727
ALS2	HNRNPA2B1	0.0459063
ALS2	HTT	0.616501
ALS2	KIF5A	0.31338
ALS2	MAPT	0.00134516
ALS2	MATR3	0.285005
ALS2	MFSD8	0.562566
ALS2	MOBP	-0.479479
ALS2	NEFH	0.0991446
ALS2	NEK1	-0.086324
ALS2	OPTN	-0.325328
ALS2	PFN1	0.149154
ALS2	SETX	0.470034
ALS2	SIGMAR1	-0.155728
ALS2	SLC1A2	-0.421066
ALS2	SMCR8	0.173665
ALS2	SOD1	-0.46827
ALS2	SPG11	-0.339972
ALS2	SQSTM1	0.159746
ALS2	TAF15	0.3366
ALS2	TARDBP	0.564597
ALS2	TBK1	0.532152
ALS2	TBP	0.375142
ALS2	TET2	-0.357331
ALS2	TIA1	0.619808
ALS2	TMEM106B	0.126362
ALS2	TREM2	-0.476204
ALS2	TUBA4A	-0.149244
ALS2	TYROBP	-0.697115
ALS2	UBQLN2	0.126224
ALS2	UNC13A	0.319219
ALS2	VAPB	-0.382418
ALS2	VCP	-0.13555
ALS2	WDR41	-0.516348
ANG	ALS2	-0.66049
ANG	ANG	1
ANG	ANXA11	0.185173
ANG	ATXN2	-0.440238
ANG	C21ORF2	0.543127
ANG	C9ORF72	-0.396381
ANG	CCNF	-0.078441
ANG	CHCHD10	0.0515874
ANG	CHMP2B	-0.158233
ANG	CTCF	-0.452762
ANG	CTSF	-0.00793772
ANG	DCTN1	-0.0301082
ANG	DNAJC7	0.201707
ANG	ERBB4	0.269501
ANG	EWSR1	-0.325374
ANG	FIG4	0.333034
ANG	FUS	0.206407
ANG	GLE1	-0.342796
ANG	GLT8D1	0.167544
ANG	GRN	0.484176
ANG	HNRNPA1	0.0903512
ANG	HNRNPA2B1	0.272524
ANG	HTT	-0.359597
ANG	KIF5A	-0.524493
ANG	MAPT	0.0464241
ANG	MATR3	-0.257281
ANG	MFSD8	-0.273096
ANG	MOBP	0.220328
ANG	NEFH	-0.429168
ANG	NEK1	-0.0629576
ANG	OPTN	0.167073
ANG	PFN1	-0.477433
ANG	SETX	-0.359273
ANG	SIGMAR1	0.242328
ANG	SLC1A2	0.478704
ANG	SMCR8	-0.207846
ANG	SOD1	0.395605
ANG	SPG11	0.250722
ANG	SQSTM1	0.149276
ANG	TAF15	-0.206799
ANG	TARDBP	-0.485572
ANG	TBK1	-0.545473
ANG	TBP	-0.0537327
ANG	TET2	0.303129
ANG	TIA1	-0.384679
ANG	TMEM106B	-0.254441
ANG	TREM2	0.560132
ANG	TUBA4A	-0.0217751
ANG	TYROBP	0.675547
ANG	UBQLN2	-0.160408
ANG	UNC13A	-0.190737
ANG	VAPB	0.255391
ANG	VCP	0.189832
ANG	WDR41	0.143742
ANXA11	ALS2	-0.00144215
ANXA11	ANG	0.185173
ANXA11	ANXA11	1
ANXA11	ATXN2	-0.330505
ANXA11	C21ORF2	0.450489
ANXA11	C9ORF72	-0.378651
ANXA11	CCNF	0.263265
ANXA11	CHCHD10	-0.151791
ANXA11	CHMP2B	-0.636058
ANXA11	CTCF	0.0400896
ANXA11	CTSF	-0.0238302
ANXA11	DCTN1	0.0643634
ANXA11	DNAJC7	0.255726
ANXA11	ERBB4	0.24018
ANXA11	EWSR1	-0.182554
ANXA11	FIG4	0.243682
ANXA11	FUS	0.247964
ANXA11	GLE1	0.0323066
ANXA11	GLT8D1	-0.112553
ANXA11	GRN	0.0984366
ANXA11	HNRNPA1	0.191955
ANXA11	HNRNPA2B1	0.128447
ANXA11	HTT	0.534241
ANXA11	KIF5A	-0.323943
ANXA11	MAPT	0.173349
ANXA11	MATR3	0.0420681
ANXA11	MFSD8	-0.000410905
ANXA11	MOBP	-0.436058
ANXA11	NEFH	-0.616542
ANXA11	NEK1	-0.44611
ANXA11	OPTN	0.232704
ANXA11	PFN1	-0.475614
ANXA11	SETX	-0.176618
ANXA11	SIGMAR1	0.300352
ANXA11	SLC1A2	0.305583
ANXA11	SMCR8	0.00538735
ANXA11	SOD1	0.0484053
ANXA11	SPG11	-0.307853
ANXA11	SQSTM1	0.239301
ANXA11	TAF15	-0.0337599
ANXA11	TARDBP	-0.175311
ANXA11	TBK1	-0.532817
ANXA11	TBP	0.117913
ANXA11	TET2	-0.133984
ANXA11	TIA1	0.0225936
ANXA11	TMEM106B	-0.258123
ANXA11	TREM2	0.158604
ANXA11	TUBA4A	0.193833
ANXA11	TYROBP	0.214562
ANXA11	UBQLN2	0.333917
ANXA11	UNC13A	0.509871
ANXA11	VAPB	-0.00547637
ANXA11	VCP	0.185654
ANXA11	WDR41	-0.0569841
ATXN2	ALS2	0.575899
ATXN2	ANG	-0.440238
ATXN2	ANXA11	-0.330505
ATXN2	ATXN2	1
ATXN2	C21ORF2	-0.385463
ATXN2	C9ORF72	0.654186
ATXN2	CCNF	-0.0639352
ATXN2	CHCHD10	0.196384
ATXN2	CHMP2B	0.186601
ATXN2	CTCF	0.553642
ATXN2	CTSF	0.30153
ATXN2	DCTN1	0.333001
ATXN2	DNAJC7	-0.219656
ATXN2	ERBB4	-0.364196
ATXN2	EWSR1	0.352142
ATXN2	FIG4	-0.372452
ATXN2	FUS	0.226703
ATXN2	GLE1	0.467399
ATXN2	GLT8D1	0.040507
ATXN2	GRN	-0.450606
ATXN2	HNRNPA1	0.202029
ATXN2	HNRNPA2B1	0.142291
ATXN2	HTT	0.21772
ATXN2	KIF5A	0.333602
ATXN2	MAPT	-0.223821
ATXN2	MATR3	0.0390558
ATXN2	MFSD8	0.268255
ATXN2	MOBP	0.0431852
ATXN2	NEFH	0.576082
ATXN2	NEK1	0.0937663
ATXN2	OPTN	-0.323729
ATXN2	PFN1	0.410672
ATXN2	SETX	0.413428
ATXN2	SIGMAR1	-0.299776
ATXN2	SLC1A2	-0.642977
ATXN2	SMCR8	0.185213
ATXN2	SOD1	-0.14414
ATXN2	SPG11	-0.171856
ATXN2	SQSTM1	0.425509
ATXN2	TAF15	0.248897
ATXN2	TARDBP	0.603301
ATXN2	TBK1	0.69252
ATXN2	TBP	0.345276
ATXN2	TET2	-0.361338
ATXN2	TIA1	0.380167
ATXN2	TMEM106B	-0.0345606
ATXN2	TREM2	-0.20837
ATXN2	TUBA4A	-0.0802256
ATXN2	TYROBP	-0.474192
ATXN2	UBQLN2	-0.241958
ATXN2	UNC13A	-0.112439
ATXN2	VAPB	-0.0535912
ATXN2	VCP	-0.177118
ATXN2	WDR41	-0.333955
C21ORF2	ALS2	-0.386236
C21ORF2	ANG	0.543127
C21ORF2	ANXA11	0.450489
C21ORF2	ATXN2	-0.385463
C21ORF2	C21ORF2	1
C21ORF2	C9ORF72	-0.497268
C21ORF2	CCNF	0.324617
C21ORF2	CHCHD10	-0.0216603
C21ORF2	CHMP2B	-0.310428
C21ORF2	CTCF	-0.404594
C21ORF2	CTSF	0.0643692
C21ORF2	DCTN1	0.251588
C21ORF2	DNAJC7	0.2998
C21ORF2	ERBB4	0.319255
C21ORF2	EWSR1	-0.597549
C21ORF2	FIG4	0.488239
C21ORF2	FUS	0.276423
C21ORF2	GLE1	-0.373961
C21ORF2	GLT8D1	0.168371
C21ORF2	GRN	0.365357
C21ORF2	HNRNPA1	0.110906
C21ORF2	HNRNPA2B1	0.311414
C21ORF2	HTT	-0.046932
C21ORF2	KIF5A	-0.555709
C21ORF2	MAPT	0.0117396
C21ORF2	MATR3	-0.146102
C21ORF2	MFSD8	-0.426194
C21ORF2	MOBP	-0.244027
C21ORF2	NEFH	-0.533712
C21ORF2	NEK1	-0.452037
C21ORF2	OPTN	0.463537
C21ORF2	PFN1	-0.3213
C21ORF2	SETX	-0.305598
C21ORF2	SIGMAR1	0.161621
C21ORF2	SLC1A2	0.513362
C21ORF2	SMCR8	0.00148732
C21ORF2	SOD1	0.554741
C21ORF2	SPG11	-0.313131
C21ORF2	SQSTM1	0.285289
C21ORF2	TAF15	-0.230095
C21ORF2	TARDBP	-0.530134
C21ORF2	TBK1	-0.457104
C21ORF2	TBP	-0.0125261
C21ORF2	TET2	-0.0397851
C21ORF2	TIA1	-0.381902
C21ORF2	TMEM106B	-0.150013
C21ORF2	TREM2	0.658305
C21ORF2	TUBA4A	0.386264
C21ORF2	TYROBP	0.663758
C21ORF2	UBQLN2	-0.0783626
C21ORF2	UNC13A	0.181689
C21ORF2	VAPB	0.44842
C21ORF2	VCP	0.315664
C21ORF2	WDR41	0.260311
C9ORF72	ALS2	0.570487
C9ORF72	ANG	-0.396381
C9ORF72	ANXA11	-0.378651
C9ORF72	ATXN2	0.654186
C9ORF72	C21ORF2	-0.497268
C9ORF72	C9ORF72	1
C9ORF72	CCNF	-0.150519
C9ORF72	CHCHD10	0.123467
C9ORF72	CHMP2B	0.275245
C9ORF72	CTCF	0.463254
C9ORF72	CTSF	0.15006
C9ORF72	DCTN1	-0.00371408
C9ORF72	DNAJC7	-0.316814
C9ORF72	ERBB4	-0.28487
C9ORF72	EWSR1	0.564806
C9ORF72	FIG4	-0.263133
C9ORF72	FUS	0.00230675
C9ORF72	GLE1	0.416097
C9ORF72	GLT8D1	0.0943646
C9ORF72	GRN	-0.465041
C9ORF72	HNRNPA1	0.0336499
C9ORF72	HNRNPA2B1	-0.0899998
C9ORF72	HTT	0.132199
C9ORF72	KIF5A	0.361473
C9ORF72	MAPT	-0.257285
C9ORF72	MATR3	0.243776
C9ORF72	MFSD8	0.495235
C9ORF72	MOBP	-0.0683145
C9ORF72	NEFH	0.456986
C9ORF72	NEK1	0.351675
C9ORF72	OPTN	-0.335628
C9ORF72	PFN1	0.21774
C9ORF72	SETX	0.421935
C9ORF72	SIGMAR1	-0.299952
C9ORF72	SLC1A2	-0.565105
C9ORF72	SMCR8	0.0283882
C9ORF72	SOD1	-0.27933
C9ORF72	SPG11	0.0281595
C9ORF72	SQSTM1	0.173923
C9ORF72	TAF15	0.227321
C9ORF72	TARDBP	0.545619
C9ORF72	TBK1	0.637447
C9ORF72	TBP	0.28864
C9ORF72	TET2	-0.103877
C9ORF72	TIA1	0.385741
C9ORF72	TMEM106B	0.271707
C9ORF72	TREM2	-0.330359
C9ORF72	TUBA4A	-0.240403
C9ORF72	TYROBP	-0.508492
C9ORF72	UBQLN2	-0.110338
C9ORF72	UNC13A	-0.175311
C9ORF72	VAPB	-0.132907
C9ORF72	VCP	-0.13395
C9ORF72	WDR41	-0.520257
CCNF	ALS2	0.140806
CCNF	ANG	-0.078441
CCNF	ANXA11	0.263265
CCNF	ATXN2	-0.0639352
CCNF	C21ORF2	0.324617
CCNF	C9ORF72	-0.150519
CCNF	CCNF	1
CCNF	CHCHD10	-0.329059
CCNF	CHMP2B	-0.136997
CCNF	CTCF	-0.120917
CCNF	CTSF	-0.250002
CCNF	DCTN1	0.0987986
CCNF	DNAJC7	-0.0473924
CCNF	ERBB4	-0.136711
CCNF	EWSR1	-0.361537
CCNF	FIG4	-0.0844323
CCNF	FUS	-0.0305576
CCNF	GLE1	0.120126
CCNF	GLT8D1	-0.202815
CCNF	GRN	0.15587
CCNF	HNRNPA1	-0.248316
CCNF	HNRNPA2B1	-0.00638401
CCNF	HTT	0.270476
CCNF	KIF5A	-0.471009
CCNF	MAPT	-0.0558436
CCNF	MATR3	-0.285
CCNF	MFSD8	-0.14343
CCNF	MOBP	-0.222059
CCNF	NEFH	-0.1726
CCNF	NEK1	-0.289269
CCNF	OPTN	0.279711
CCNF	PFN1	0.0975804
CCNF	SETX	-0.348984
CCNF	SIGMAR1	0.130667
CCNF	SLC1A2	-0.158366
CCNF	SMCR8	0.254572
CCNF	SOD1	0.369351
CCNF	SPG11	-0.231654
CCNF	SQSTM1	0.165264
CCNF	TAF15	-0.0161986
CCNF	TARDBP	-0.357278
CCNF	TBK1	-0.0627421
CCNF	TBP	0.164743
CCNF	TET2	-0.506954
CCNF	TIA1	-0.307584
CCNF	TMEM106B	0.00537061
CCNF	TREM2	0.239641
CCNF	TUBA4A	0.359072
CCNF	TYROBP	0.210444
CCNF	UBQLN2	-0.0655075
CCNF	UNC13A	0.161639
CCNF	VAPB	0.197366
CCNF	VCP	0.445334
CCNF	WDR41	0.0771434
CHCHD10	ALS2	-0.259329
CHCHD10	ANG	0.0515874
CHCHD10	ANXA11	-0.151791
CHCHD10	ATXN2	0.196384
CHCHD10	C21ORF2	-0.0216603
CHCHD10	C9ORF72	0.123467
CHCHD10	CCNF	-0.329059
CHCHD10	CHCHD10	1
CHCHD10	CHMP2B	0.253665
CHCHD10	CTCF	-0.0820339
CHCHD10	CTSF	-0.00604854
CHCHD10	DCTN1	0.114657
CHCHD10	DNAJC7	-0.0198552
CHCHD10	ERBB4	-0.122019
CHCHD10	EWSR1	0.0101579
CHCHD10	FIG4	0.460481
CHCHD10	FUS	-0.0468763
CHCHD10	GLE1	-0.219996
CHCHD10	GLT8D1	0.170531
CHCHD10	GRN	0.100576
CHCHD10	HNRNPA1	0.0402717
CHCHD10	HNRNPA2B1	-0.162792
CHCHD10	HTT	-0.145789
CHCHD10	KIF5A	0.283669
CHCHD10	MAPT	-0.366528
CHCHD10	MATR3	0.0461095
CHCHD10	MFSD8	-0.190244
CHCHD10	MOBP	0.0954601
CHCHD10	NEFH	0.45212
CHCHD10	NEK1	0.269328
CHCHD10	OPTN	-0.175293
CHCHD10	PFN1	0.275722
CHCHD10	SETX	0.0653664
CHCHD10	SIGMAR1	-0.147885
CHCHD10	SLC1A2	-0.18139
CHCHD10	SMCR8	-0.109773
CHCHD10	SOD1	0.0982141
CHCHD10	SPG11	-0.0936673
CHCHD10	SQSTM1	0.00263566
CHCHD10	TAF15	-0.162797
CHCHD10	TARDBP	0.258169
CHCHD10	TBK1	0.0391105
CHCHD10	TBP	-0.317923
CHCHD10	TET2	0.0309367
CHCHD10	TIA1	0.0268547
CHCHD10	TMEM106B	0.0699512
CHCHD10	TREM2	0.023465
CHCHD10	TUBA4A	0.032004
CHCHD10	TYROBP	0.00438496
CHCHD10	UBQLN2	0.0318354
CHCHD10	UNC13A	-0.217554
CHCHD10	VAPB	0.370175
CHCHD10	VCP	-0.190163
CHCHD10	WDR41	0.120673
CHMP2B	ALS2	-0.134516
CHMP2B	ANG	-0.158233
CHMP2B	ANXA11	-0.636058
CHMP2B	ATXN2	0.186601
CHMP2B	C21ORF2	-0.310428
CHMP2B	C9ORF72	0.275245
CHMP2B	CCNF	-0.136997
CHMP2B	CHCHD10	0.253665
CHMP2B	CHMP2B	1
CHMP2B	CTCF	-0.0892768
CHMP2B	CTSF	-0.454263
CHMP2B	DCTN1	-0.265144
CHMP2B	DNAJC7	-0.362167
CHMP2B	ERBB4	-0.220879
CHMP2B	EWSR1	0.261909
CHMP2B	FIG4	-0.0298779
CHMP2B	FUS	-0.612264
CHMP2B	GLE1	-0.0821418
CHMP2B	GLT8D1	0.34546
CHMP2B	GRN	0.232624
CHMP2B	HNRNPA1	-0.509277
CHMP2B	HNRNPA2B1	-0.517365
CHMP2B	HTT	-0.426544
CHMP2B	KIF5A	0.398409
CHMP2B	MAPT	-0.513849
CHMP2B	MATR3	0.21328
CHMP2B	MFSD8	0.0374111
CHMP2B	MOBP	0.431607
CHMP2B	NEFH	0.564422
CHMP2B	NEK1	0.525423
CHMP2B	OPTN	-0.190412
CHMP2B	PFN1	0.498495
CHMP2B	SETX	-0.176428
CHMP2B	SIGMAR1	-0.550683
CHMP2B	SLC1A2	-0.358959
CHMP2B	SMCR8	-0.0617137
CHMP2B	SOD1	0.110976
CHMP2B	SPG11	0.365837
CHMP2B	SQSTM1	-0.528364
CHMP2B	TAF15	-0.206152
CHMP2B	TARDBP	-0.0272648
CHMP2B	TBK1	0.438675
CHMP2B	TBP	-0.410494
CHMP2B	TET2	0.287091
CHMP2B	TIA1	-0.269424
CHMP2B	TMEM106B	0.584237
CHMP2B	TREM2	0.038829
CHMP2B	TUBA4A	0.0349677
CHMP2B	TYROBP	-0.0164963
CHMP2B	UBQLN2	0.0625609
CHMP2B	UNC13A	-0.722346
CHMP2B	VAPB	-0.0397843
CHMP2B	VCP	0.226386
CHMP2B	WDR41	0.0744136
CTCF	ALS2	0.640062
CTCF	ANG	-0.452762
CTCF	ANXA11	0.0400896
CTCF	ATXN2	0.553642
CTCF	C21ORF2	-0.404594
CTCF	C9ORF72	0.463254
CTCF	CCNF	-0.120917
CTCF	CHCHD10	-0.0820339
CTCF	CHMP2B	-0.0892768
CTCF	CTCF	1
CTCF	CTSF	0.383339
CTCF	DCTN1	0.157718
CTCF	DNAJC7	2.09343e-05
CTCF	ERBB4	-0.117438
CTCF	EWSR1	0.456112
CTCF	FIG4	-0.453889
CTCF	FUS	0.374244
CTCF	GLE1	0.675079
CTCF	GLT8D1	0.123242
CTCF	GRN	-0.7063
CTCF	HNRNPA1	0.315771
CTCF	HNRNPA2B1	0.268028
CTCF	HTT	0.531159
CTCF	KIF5A	0.515118
CTCF	MAPT	0.232543
CTCF	MATR3	0.29791
CTCF	MFSD8	0.484563
CTCF	MOBP	-0.0932936
CTCF	NEFH	0.102201
CTCF	NEK1	0.083416
CTCF	OPTN	-0.499539
CTCF	PFN1	0.0205186
CTCF	SETX	0.448934
CTCF	SIGMAR1	-0.13971
CTCF	SLC1A2	-0.15528
CTCF	SMCR8	0.249639
CTCF	SOD1	-0.633572
CTCF	SPG11	-0.0666822
CTCF	SQSTM1	0.206942
CTCF	TAF15	0.540221
CTCF	TARDBP	0.751201
CTCF	TBK1	0.439385
CTCF	TBP	0.311375
CTCF	TET2	0.0135498
CTCF	TIA1	0.699786
CTCF	TMEM106B	0.0276551
CTCF	TREM2	-0.444613
CTCF	TUBA4A	-0.49887
CTCF	TYROBP	-0.592537
CTCF	UBQLN2	0.0830059
CTCF	UNC13A	0.22903
CTCF	VAPB	-0.419872
CTCF	VCP	-0.367131
CTCF	WDR41	-0.438235
CTSF	ALS2	0.20667
CTSF	ANG	-0.00793772
CTSF	ANXA11	-0.0238302
CTSF	ATXN2	0.30153
CTSF	C21ORF2	0.0643692
CTSF	C9ORF72	0.15006
CTSF	CCNF	-0.250002
CTSF	CHCHD10	-0.00604854
CTSF	CHMP2B	-0.454263
CTSF	CTCF	0.383339
CTSF	CTSF	1
CTSF	DCTN1	0.621699
CTSF	DNAJC7	0.424363
CTSF	ERBB4	0.0744647
CTSF	EWSR1	-0.132866
CTSF	FIG4	-0.0318902
CTSF	FUS	0.796513
CTSF	GLE1	0.276217
CTSF	GLT8D1	-0.0100884
CTSF	GRN	-0.531443
CTSF	HNRNPA1	0.623256
CTSF	HNRNPA2B1	0.701398
CTSF	HTT	0.164832
CTSF	KIF5A	0.0395758
CTSF	MAPT	0.455822
CTSF	MATR3	-0.198219
CTSF	MFSD8	0.0168176
CTSF	MOBP	-0.0890068
CTSF	NEFH	-0.0888792
CTSF	NEK1	-0.281549
CTSF	OPTN	-0.0687691
CTSF	PFN1	-0.248766
CTSF	SETX	0.584825
CTSF	SIGMAR1	0.298988
CTSF	SLC1A2	0.184876
CTSF	SMCR8	0.154992
CTSF	SOD1	-0.277849
CTSF	SPG11	-0.378335
CTSF	SQSTM1	0.586922
CTSF	TAF15	0.516674
CTSF	TARDBP	0.474758
CTSF	TBK1	0.12178
CTSF	TBP	0.493604
CTSF	TET2	-0.197945
CTSF	TIA1	0.471614
CTSF	TMEM106B	-0.501855
CTSF	TREM2	-0.117418
CTSF	TUBA4A	-0.356273
CTSF	TYROBP	-0.264659
CTSF	UBQLN2	-0.414375
CTSF	UNC13A	0.309076
CTSF	VAPB	0.0048514
CTSF	VCP	-0.614262
CTSF	WDR41	-0.00472176
DCTN1	ALS2	0.0989929
DCTN1	ANG	-0.0301082
DCTN1	ANXA11	0.0643634
DCTN1	ATXN2	0.333001
DCTN1	C21ORF2	0.251588
DCTN1	C9ORF72	-0.00371408
DCTN1	CCNF	0.0987986
DCTN1	CHCHD10	0.114657
DCTN1	CHMP2B	-0.265144
DCTN1	CTCF	0.157718
DCTN1	CTSF	0.621699
DCTN1	DCTN1	1
DCTN1	DNAJC7	0.357
DCTN1	ERBB4	-0.233083
DCTN1	EWSR1	-0.458463
DCTN1	FIG4	0.0929113
DCTN1	FUS	0.48613
DCTN1	GLE1	0.197431
DCTN1	GLT8D1	-0.0959027
DCTN1	GRN	-0.112176
DCTN1	HNRNPA1	0.168753
DCTN1	HNRNPA2B1	0.411666
DCTN1	HTT	0.214098
DCTN1	KIF5A	-0.0821248
DCTN1	MAPT	0.101292
DCTN1	MATR3	-0.276201
DCTN1	MFSD8	-0.434596
DCTN1	MOBP	0.00529244
DCTN1	NEFH	0.0842348
DCTN1	NEK1	-0.499303
DCTN1	OPTN	0.166903
DCTN1	PFN1	0.141634
DCTN1	SETX	0.119464
DCTN1	SIGMAR1	0.168725
DCTN1	SLC1A2	-0.0472851
DCTN1	SMCR8	0.364775
DCTN1	SOD1	0.148625
DCTN1	SPG11	-0.365275
DCTN1	SQSTM1	0.53741
DCTN1	TAF15	0.29168
DCTN1	TARDBP	0.0884886
DCTN1	TBK1	0.219405
DCTN1	TBP	0.301844
DCTN1	TET2	-0.493155
DCTN1	TIA1	-0.017255
DCTN1	TMEM106B	-0.458371
DCTN1	TREM2	0.146435
DCTN1	TUBA4A	0.181928
DCTN1	TYROBP	-0.0524101
DCTN1	UBQLN2	-0.395695
DCTN1	UNC13A	0.171718
DCTN1	VAPB	0.318984
DCTN1	VCP	-0.0745253
DCTN1	WDR41	0.242989
DNAJC7	ALS2	-0.250903
DNAJC7	ANG	0.201707
DNAJC7	ANXA11	0.255726
DNAJC7	ATXN2	-0.219656
DNAJC7	C21ORF2	0.2998
DNAJC7	C9ORF72	-0.316814
DNAJC7	CCNF	-0.0473924
DNAJC7	CHCHD10	-0.0198552
DNAJC7	CHMP2B	-0.362167
DNAJC7	CTCF	2.09343e-05
DNAJC7	CTSF	0.424363
DNAJC7	DCTN1	0.357
DNAJC7	DNAJC7	1
DNAJC7	ERBB4	0.31643
DNAJC7	EWSR1	-0.435295
DNAJC7	FIG4	0.270956
DNAJC7	FUS	0.449092
DNAJC7	GLE1	-0.0680859
DNAJC7	GLT8D1	-0.159336
DNAJC7	GRN	-0.101555
DNAJC7	HNRNPA1	0.259023
DNAJC7	HNRNPA2B1	0.40193
DNAJC7	HTT	0.0193495
DNAJC7	KIF5A	-0.201314
DNAJC7	MAPT	0.55355
DNAJC7	MATR3	-0.321535
DNAJC7	MFSD8	-0.264098
DNAJC7	MOBP	0.0312347
DNAJC7	NEFH	-0.261343
DNAJC7	NEK1	-0.228159
DNAJC7	OPTN	0.17905
DNAJC7	PFN1	-0.359084
DNAJC7	SETX	0.15195
DNAJC7	SIGMAR1	0.333624
DNAJC7	SLC1A2	0.50041
DNAJC7	SMCR8	0.150084
DNAJC7	SOD1	0.0578726
DNAJC7	SPG11	-0.264152
DNAJC7	SQSTM1	0.215523
DNAJC7	TAF15	0.437286
DNAJC7	TARDBP	0.00142483
DNAJC7	TBK1	-0.253255
DNAJC7	TBP	0.0344198
DNAJC7	TET2	-0.0375407
DNAJC7	TIA1	-0.0662861
DNAJC7	TMEM106B	-0.552326
DNAJC7	TREM2	0.0322732
DNAJC7	TUBA4A	-0.0675569
DNAJC7	TYROBP	0.10145
DNAJC7	UBQLN2	-0.117432
DNAJC7	UNC13A	0.371462
DNAJC7	VAPB	0.423046
DNAJC7	VCP	-0.334185
DNAJC7	WDR41	0.467407
ERBB4	ALS2	-0.228645
ERBB4	ANG	0.269501
ERBB4	ANXA11	0.24018
ERBB4	ATXN2	-0.364196
ERBB4	C21ORF2	0.319255
ERBB4	C9ORF72	-0.28487
ERBB4	CCNF	-0.136711
ERBB4	CHCHD10	-0.122019
ERBB4	CHMP2B	-0.220879
ERBB4	CTCF	-0.117438
ERBB4	CTSF	0.0744647
ERBB4	DCTN1	-0.233083
ERBB4	DNAJC7	0.31643
ERBB4	ERBB4	1
ERBB4	EWSR1	0.12751
ERBB4	FIG4	0.396566
ERBB4	FUS	0.199571
ERBB4	GLE1	-0.120794
ERBB4	GLT8D1	0.171665
ERBB4	GRN	0.0303628
ERBB4	HNRNPA1	0.266849
ERBB4	HNRNPA2B1	0.316724
ERBB4	HTT	0.00812754
ERBB4	KIF5A	-0.122663
ERBB4	MAPT	0.319739
ERBB4	MATR3	0.118655
ERBB4	MFSD8	0.199711
ERBB4	MOBP	-0.271104
ERBB4	NEFH	-0.484679
ERBB4	NEK1	0.114133
ERBB4	OPTN	-0.0109529
ERBB4	PFN1	-0.629084
ERBB4	SETX	0.201224
ERBB4	SIGMAR1	0.114611
ERBB4	SLC1A2	0.668664
ERBB4	SMCR8	-0.433853
ERBB4	SOD1	0.00844603
ERBB4	SPG11	-0.0616119
ERBB4	SQSTM1	0.0162705
ERBB4	TAF15	0.0503608
ERBB4	TARDBP	-0.0983811
ERBB4	TBK1	-0.327278
ERBB4	TBP	-0.0691153
ERBB4	TET2	0.344251
ERBB4	TIA1	0.0232587
ERBB4	TMEM106B	-0.0509612
ERBB4	TREM2	0.11885
ERBB4	TUBA4A	-0.0354966
ERBB4	TYROBP	0.301446
ERBB4	UBQLN2	0.224415
ERBB4	UNC13A	0.237594
ERBB4	VAPB	-0.0889023
ERBB4	VCP	-0.0544852
ERBB4	WDR41	-0.133934
EWSR1	ALS2	0.441536
EWSR1	ANG	-0.325374
EWSR1	ANXA11	-0.182554
EWSR1	ATXN2	0.352142
EWSR1	C21ORF2	-0.597549
EWSR1	C9ORF72	0.564806
EWSR1	CCNF	-0.361537
EWSR1	CHCHD10	0.0101579
EWSR1	CHMP2B	0.261909
EWSR1	CTCF	0.456112
EWSR1	CTSF	-0.132866
EWSR1	DCTN1	-0.458463
EWSR1	DNAJC7	-0.435295
EWSR1	ERBB4	0.12751
EWSR1	EWSR1	1
EWSR1	FIG4	-0.245022
EWSR1	FUS	-0.169245
EWSR1	GLE1	0.351171
EWSR1	GLT8D1	0.229058
EWSR1	GRN	-0.362226
EWSR1	HNRNPA1	0.0619586
EWSR1	HNRNPA2B1	-0.184742
EWSR1	HTT	0.212957
EWSR1	KIF5A	0.58672
EWSR1	MAPT	-0.107536
EWSR1	MATR3	0.541259
EWSR1	MFSD8	0.733126
EWSR1	MOBP	-0.1038
EWSR1	NEFH	0.195078
EWSR1	NEK1	0.521693
EWSR1	OPTN	-0.525942
EWSR1	PFN1	-0.0489911
EWSR1	SETX	0.319607
EWSR1	SIGMAR1	-0.369691
EWSR1	SLC1A2	-0.236039
EWSR1	SMCR8	-0.268111
EWSR1	SOD1	-0.518971
EWSR1	SPG11	0.285732
EWSR1	SQSTM1	-0.189959
EWSR1	TAF15	0.0759609
EWSR1	TARDBP	0.489215
EWSR1	TBK1	0.375086
EWSR1	TBP	0.0134714
EWSR1	TET2	0.394435
EWSR1	TIA1	0.433866
EWSR1	TMEM106B	0.438951
EWSR1	TREM2	-0.449128
EWSR1	TUBA4A	-0.39925
EWSR1	TYROBP	-0.399807
EWSR1	UBQLN2	0.414736
EWSR1	UNC13A	-0.117122
EWSR1	VAPB	-0.566249
EWSR1	VCP	-0.0681544
EWSR1	WDR41	-0.696108
FIG4	ALS2	-0.485578
FIG4	ANG	0.333034
FIG4	ANXA11	0.243682
FIG4	ATXN2	-0.372452
FIG4	C21ORF2	0.488239
FIG4	C9ORF72	-0.263133
FIG4	CCNF	-0.0844323
FIG4	CHCHD10	0.460481
FIG4	CHMP2B	-0.0298779
FIG4	CTCF	-0.453889
FIG4	CTSF	-0.0318902
FIG4	DCTN1	0.0929113
FIG4	DNAJC7	0.270956
FIG4	ERBB4	0.396566
FIG4	EWSR1	-0.245022
FIG4	FIG4	1
FIG4	FUS	-0.0763921
FIG4	GLE1	-0.399495
FIG4	GLT8D1	0.211838
FIG4	GRN	0.387981
FIG4	HNRNPA1	-0.104743
FIG4	HNRNPA2B1	-0.108497
FIG4	HTT	-0.143773
FIG4	KIF5A	-0.152265
FIG4	MAPT	-0.150837
FIG4	MATR3	0.148301
FIG4	MFSD8	-0.292159
FIG4	MOBP	-0.200262
FIG4	NEFH	-0.176985
FIG4	NEK1	-0.0586529
FIG4	OPTN	0.281184
FIG4	PFN1	-0.210078
FIG4	SETX	-0.118903
FIG4	SIGMAR1	-0.0906604
FIG4	SLC1A2	0.324404
FIG4	SMCR8	-0.25084
FIG4	SOD1	0.242341
FIG4	SPG11	-0.224638
FIG4	SQSTM1	-0.050929
FIG4	TAF15	-0.316159
FIG4	TARDBP	-0.24914
FIG4	TBK1	-0.239264
FIG4	TBP	-0.288382
FIG4	TET2	0.133297
FIG4	TIA1	-0.348261
FIG4	TMEM106B	0.0928315
FIG4	TREM2	0.243907
FIG4	TUBA4A	0.242801
FIG4	TYROBP	0.376161
FIG4	UBQLN2	0.17974
FIG4	UNC13A	0.100184
FIG4	VAPB	0.417528
FIG4	VCP	0.040485
FIG4	WDR41	0.298198
FUS	ALS2	0.162779
FUS	ANG	0.206407
FUS	ANXA11	0.247964
FUS	ATXN2	0.226703
FUS	C21ORF2	0.276423
FUS	C9ORF72	0.00230675
FUS	CCNF	-0.0305576
FUS	CHCHD10	-0.0468763
FUS	CHMP2B	-0.612264
FUS	CTCF	0.374244
FUS	CTSF	0.796513
FUS	DCTN1	0.48613
FUS	DNAJC7	0.449092
FUS	ERBB4	0.199571
FUS	EWSR1	-0.169245
FUS	FIG4	-0.0763921
FUS	FUS	1
FUS	GLE1	0.297671
FUS	GLT8D1	0.079301
FUS	GRN	-0.43776
FUS	HNRNPA1	0.695346
FUS	HNRNPA2B1	0.868817
FUS	HTT	0.272709
FUS	KIF5A	-0.213503
FUS	MAPT	0.383231
FUS	MATR3	-0.258385
FUS	MFSD8	0.0635852
FUS	MOBP	-0.200225
FUS	NEFH	-0.36063
FUS	NEK1	-0.279541
FUS	OPTN	-0.0787873
FUS	PFN1	-0.446685
FUS	SETX	0.380047
FUS	SIGMAR1	0.332027
FUS	SLC1A2	0.248726
FUS	SMCR8	0.0344273
FUS	SOD1	-0.131912
FUS	SPG11	-0.364595
FUS	SQSTM1	0.732299
FUS	TAF15	0.494913
FUS	TARDBP	0.414368
FUS	TBK1	-0.0794618
FUS	TBP	0.599978
FUS	TET2	-0.124775
FUS	TIA1	0.428659
FUS	TMEM106B	-0.615323
FUS	TREM2	0.0458605
FUS	TUBA4A	-0.342202
FUS	TYROBP	-0.0166781
FUS	UBQLN2	-0.301952
FUS	UNC13A	0.347389
FUS	VAPB	0.0606607
FUS	VCP	-0.418736
FUS	WDR41	-0.216884
GLE1	ALS2	0.573285
GLE1	ANG	-0.342796
GLE1	ANXA11	0.0323066
GLE1	ATXN2	0.467399
GLE1	C21ORF2	-0.373961
GLE1	C9ORF72	0.416097
GLE1	CCNF	0.120126
GLE1	CHCHD10	-0.219996
GLE1	CHMP2B	-0.0821418
GLE1	CTCF	0.675079
GLE1	CTSF	0.276217
GLE1	DCTN1	0.197431
GLE1	DNAJC7	-0.0680859
GLE1	ERBB4	-0.120794
GLE1	EWSR1	0.351171
GLE1	FIG4	-0.399495
GLE1	FUS	0.297671
GLE1	GLE1	1
GLE1	GLT8D1	-0.0421835
GLE1	GRN	-0.56108
GLE1	HNRNPA1	0.203791
GLE1	HNRNPA2B1	0.229717
GLE1	HTT	0.462366
GLE1	KIF5A	0.229379
GLE1	MAPT	0.0821247
GLE1	MATR3	0.190058
GLE1	MFSD8	0.468206
GLE1	MOBP	-0.153453
GLE1	NEFH	-0.0608156
GLE1	NEK1	-0.0260025
GLE1	OPTN	-0.496385
GLE1	PFN1	-0.0909406
GLE1	SETX	0.219494
GLE1	SIGMAR1	-0.0721883
GLE1	SLC1A2	-0.234843
GLE1	SMCR8	0.153499
GLE1	SOD1	-0.504476
GLE1	SPG11	-0.0145356
GLE1	SQSTM1	0.194723
GLE1	TAF15	0.464385
GLE1	TARDBP	0.527808
GLE1	TBK1	0.40873
GLE1	TBP	0.450794
GLE1	TET2	-0.133511
GLE1	TIA1	0.496433
GLE1	TMEM106B	-0.0413278
GLE1	TREM2	-0.396443
GLE1	TUBA4A	-0.404783
GLE1	TYROBP	-0.518242
GLE1	UBQLN2	0.10006
GLE1	UNC13A	0.18401
GLE1	VAPB	-0.402917
GLE1	VCP	-0.135534
GLE1	WDR41	-0.420652
GLT8D1	ALS2	-0.109834
GLT8D1	ANG	0.167544
GLT8D1	ANXA11	-0.112553
GLT8D1	ATXN2	0.040507
GLT8D1	C21ORF2	0.168371
GLT8D1	C9ORF72	0.0943646
GLT8D1	CCNF	-0.202815
GLT8D1	CHCHD10	0.170531
GLT8D1	CHMP2B	0.34546
GLT8D1	CTCF	0.123242
GLT8D1	CTSF	-0.0100884
GLT8D1	DCTN1	-0.0959027
GLT8D1	DNAJC7	-0.159336
GLT8D1	ERBB4	0.171665
GLT8D1	EWSR1	0.229058
GLT8D1	FIG4	0.211838
GLT8D1	FUS	0.079301
GLT8D1	GLE1	-0.0421835
GLT8D1	GLT8D1	1
GLT8D1	GRN	0.0776167
GLT8D1	HNRNPA1	-0.110603
GLT8D1	HNRNPA2B1	0.125917
GLT8D1	HTT	-0.173418
GLT8D1	KIF5A	0.0841075
GLT8D1	MAPT	-0.325839
GLT8D1	MATR3	0.517044
GLT8D1	MFSD8	0.160044
GLT8D1	MOBP	-0.047799
GLT8D1	NEFH	-0.106074
GLT8D1	NEK1	0.19748
GLT8D1	OPTN	-0.080903
GLT8D1	PFN1	-0.0974864
GLT8D1	SETX	0.0109736
GLT8D1	SIGMAR1	-0.446068
GLT8D1	SLC1A2	0.110602
GLT8D1	SMCR8	-0.310942
GLT8D1	SOD1	0.000313562
GLT8D1	SPG11	0.0426084
GLT8D1	SQSTM1	-0.105009
GLT8D1	TAF15	-0.213687
GLT8D1	TARDBP	0.110082
GLT8D1	TBK1	0.25566
GLT8D1	TBP	0.0102988
GLT8D1	TET2	0.433938
GLT8D1	TIA1	0.0552574
GLT8D1	TMEM106B	0.360489
GLT8D1	TREM2	0.107837
GLT8D1	TUBA4A	-0.161514
GLT8D1	TYROBP	0.195517
GLT8D1	UBQLN2	0.107501
GLT8D1	UNC13A	-0.401019
GLT8D1	VAPB	-0.252499
GLT8D1	VCP	0.172616
GLT8D1	WDR41	-0.209887
GRN	ALS2	-0.711955
GRN	ANG	0.484176
GRN	ANXA11	0.0984366
GRN	ATXN2	-0.450606
GRN	C21ORF2	0.365357
GRN	C9ORF72	-0.465041
GRN	CCNF	0.15587
GRN	CHCHD10	0.100576
GRN	CHMP2B	0.232624
GRN	CTCF	-0.7063
GRN	CTSF	-0.531443
GRN	DCTN1	-0.112176
GRN	DNAJC7	-0.101555
GRN	ERBB4	0.0303628
GRN	EWSR1	-0.362226
GRN	FIG4	0.387981
GRN	FUS	-0.43776
GRN	GLE1	-0.56108
GRN	GLT8D1	0.0776167
GRN	GRN	1
GRN	HNRNPA1	-0.367472
GRN	HNRNPA2B1	-0.308766
GRN	HTT	-0.451878
GRN	KIF5A	-0.353235
GRN	MAPT	-0.268908
GRN	MATR3	-0.188227
GRN	MFSD8	-0.434426
GRN	MOBP	0.372284
GRN	NEFH	-0.00828622
GRN	NEK1	0.0818651
GRN	OPTN	0.429936
GRN	PFN1	0.0595263
GRN	SETX	-0.673429
GRN	SIGMAR1	0.010259
GRN	SLC1A2	0.116268
GRN	SMCR8	-0.0514942
GRN	SOD1	0.697076
GRN	SPG11	0.259799
GRN	SQSTM1	-0.185917
GRN	TAF15	-0.462184
GRN	TARDBP	-0.743643
GRN	TBK1	-0.376426
GRN	TBP	-0.313757
GRN	TET2	0.135434
GRN	TIA1	-0.769808
GRN	TMEM106B	0.0958004
GRN	TREM2	0.650583
GRN	TUBA4A	0.479728
GRN	TYROBP	0.775094
GRN	UBQLN2	-0.0432949
GRN	UNC13A	-0.401047
GRN	VAPB	0.248703
GRN	VCP	0.557325
GRN	WDR41	0.34673
HNRNPA1	ALS2	0.209727
HNRNPA1	ANG	0.0903512
HNRNPA1	ANXA11	0.191955
HNRNPA1	ATXN2	0.202029
HNRNPA1	C21ORF2	0.110906
HNRNPA1	C9ORF72	0.0336499
HNRNPA1	CCNF	-0.248316
HNRNPA1	CHCHD10	0.0402717
HNRNPA1	CHMP2B	-0.509277
HNRNPA1	CTCF	0.315771
HNRNPA1	CTSF	0.623256
HNRNPA1	DCTN1	0.168753
HNRNPA1	DNAJC7	0.259023
HNRNPA1	ERBB4	0.266849
HNRNPA1	EWSR1	0.0619586
HNRNPA1	FIG4	-0.104743
HNRNPA1	FUS	0.695346
HNRNPA1	GLE1	0.203791
HNRNPA1	GLT8D1	-0.110603
HNRNPA1	GRN	-0.367472
HNRNPA1	HNRNPA1	1
HNRNPA1	HNRNPA2B1	0.686911
HNRNPA1	HTT	0.21334
HNRNPA1	KIF5A	0.0603148
HNRNPA1	MAPT	0.390303
HNRNPA1	MATR3	-0.213671
HNRNPA1	MFSD8	0.25869
HNRNPA1	MOBP	-0.118504
HNRNPA1	NEFH	-0.222198
HNRNPA1	NEK1	-0.0973603
HNRNPA1	OPTN	-0.19887
HNRNPA1	PFN1	-0.377657
HNRNPA1	SETX	0.541778
HNRNPA1	SIGMAR1	0.321615
HNRNPA1	SLC1A2	0.233567
HNRNPA1	SMCR8	0.0695305
HNRNPA1	SOD1	-0.207137
HNRNPA1	SPG11	-0.397047
HNRNPA1	SQSTM1	0.568784
HNRNPA1	TAF15	0.447812
HNRNPA1	TARDBP	0.468054
HNRNPA1	TBK1	-0.160535
HNRNPA1	TBP	0.406848
HNRNPA1	TET2	-0.0203788
HNRNPA1	TIA1	0.584443
HNRNPA1	TMEM106B	-0.448941
HNRNPA1	TREM2	0.0651122
HNRNPA1	TUBA4A	-0.37897
HNRNPA1	TYROBP	-0.024105
HNRNPA1	UBQLN2	-0.138132
HNRNPA1	UNC13A	0.366448
HNRNPA1	VAPB	-0.0794443
HNRNPA1	VCP	-0.536584
HNRNPA1	WDR41	-0.201225
HNRNPA2B1	ALS2	0.0459063
HNRNPA2B1	ANG	0.272524
HNRNPA2B1	ANXA11	0.128447
HNRNPA2B1	ATXN2	0.142291
HNRNPA2B1	C21ORF2	0.311414
HNRNPA2B1	C9ORF72	-0.0899998
HNRNPA2B1	CCNF	-0.00638401
HNRNPA2B1	CHCHD10	-0.162792
HNRNPA2B1	CHMP2B	-0.517365
HNRNPA2B1	CTCF	0.268028
HNRNPA2B1	CTSF	0.701398
HNRNPA2B1	DCTN1	0.411666
HNRNPA2B1	DNAJC7	0.40193
HNRNPA2B1	ERBB4	0.316724
HNRNPA2B1	EWSR1	-0.184742
HNRNPA2B1	FIG4	-0.108497
HNRNPA2B1	FUS	0.868817
HNRNPA2B1	GLE1	0.229717
HNRNPA2B1	GLT8D1	0.125917
HNRNPA2B1	GRN	-0.308766
HNRNPA2B1	HNRNPA1	0.686911
HNRNPA2B1	HNRNPA2B1	1
HNRNPA2B1	HTT	0.0924588
HNRNPA2B1	KIF5A	-0.216473
HNRNPA2B1	MAPT	0.450851
HNRNPA2B1	MATR3	-0.281893
HNRNPA2B1	MFSD8	0.0406011
HNRNPA2B1	MOBP	-0.0652314
HNRNPA2B1	NEFH	-0.354889
HNRNPA2B1	NEK1	-0.185361
HNRNPA2B1	OPTN	-0.0289859
HNRNPA2B1	PFN1	-0.466625
HNRNPA2B1	SETX	0.329426
HNRNPA2B1	SIGMAR1	0.373048
HNRNPA2B1	SLC1A2	0.343394
HNRNPA2B1	SMCR8	0.0225791
HNRNPA2B1	SOD1	-0.00540839
HNRNPA2B1	SPG11	-0.263375
HNRNPA2B1	SQSTM1	0.678954
HNRNPA2B1	TAF15	0.460421
HNRNPA2B1	TARDBP	0.235789
HNRNPA2B1	TBK1	-0.124864
HNRNPA2B1	TBP	0.522537
HNRNPA2B1	TET2	-0.0483282
HNRNPA2B1	TIA1	0.285178
HNRNPA2B1	TMEM106B	-0.526203
HNRNPA2B1	TREM2	0.211846
HNRNPA2B1	TUBA4A	-0.335728
HNRNPA2B1	TYROBP	0.175321
HNRNPA2B1	UBQLN2	-0.378508
HNRNPA2B1	UNC13A	0.209556
HNRNPA2B1	VAPB	0.024086
HNRNPA2B1	VCP	-0.328615
HNRNPA2B1	WDR41	-0.125304
HTT	ALS2	0.616501
HTT	ANG	-0.359597
HTT	ANXA11	0.534241
HTT	ATXN2	0.21772
HTT	C21ORF2	-0.046932
HTT	C9ORF72	0.132199
HTT	CCNF	0.270476
HTT	CHCHD10	-0.145789
HTT	CHMP2B	-0.426544
HTT	CTCF	0.531159
HTT	CTSF	0.164832
HTT	DCTN1	0.214098
HTT	DNAJC7	0.0193495
HTT	ERBB4	0.00812754
HTT	EWSR1	0.212957
HTT	FIG4	-0.143773
HTT	FUS	0.272709
HTT	GLE1	0.462366
HTT	GLT8D1	-0.173418
HTT	GRN	-0.451878
HTT	HNRNPA1	0.21334
HTT	HNRNPA2B1	0.0924588
HTT	HTT	1
HTT	KIF5A	0.0711256
HTT	MAPT	0.14254
HTT	MATR3	0.169199
HTT	MFSD8	0.341188
HTT	MOBP	-0.506942
HTT	NEFH	-0.244486
HTT	NEK1	-0.324905
HTT	OPTN	-0.180589
HTT	PFN1	-0.127039
HTT	SETX	0.222035
HTT	SIGMAR1	0.0715039
HTT	SLC1A2	-0.0852972
HTT	SMCR8	0.0957014
HTT	SOD1	-0.359108
HTT	SPG11	-0.383874
HTT	SQSTM1	0.199002
HTT	TAF15	0.354751
HTT	TARDBP	0.414668
HTT	TBK1	0.151717
HTT	TBP	0.211825
HTT	TET2	-0.343542
HTT	TIA1	0.450154
HTT	TMEM106B	-0.200922
HTT	TREM2	-0.313294
HTT	TUBA4A	-0.0493453
HTT	TYROBP	-0.408023
HTT	UBQLN2	0.316934
HTT	UNC13A	0.645961
HTT	VAPB	-0.226647
HTT	VCP	0.036863
HTT	WDR41	-0.331419
KIF5A	ALS2	0.31338
KIF5A	ANG	-0.524493
KIF5A	ANXA11	-0.323943
KIF5A	ATXN2	0.333602
KIF5A	C21ORF2	-0.555709
KIF5A	C9ORF72	0.361473
KIF5A	CCNF	-0.471009
KIF5A	CHCHD10	0.283669
KIF5A	CHMP2B	0.398409
KIF5A	CTCF	0.515118
KIF5A	CTSF	0.0395758
KIF5A	DCTN1	-0.0821248
KIF5A	DNAJC7	-0.201314
KIF5A	ERBB4	-0.122663
KIF5A	EWSR1	0.58672
KIF5A	FIG4	-0.152265
KIF5A	FUS	-0.213503
KIF5A	GLE1	0.229379
KIF5A	GLT8D1	0.0841075
KIF5A	GRN	-0.353235
KIF5A	HNRNPA1	0.0603148
KIF5A	HNRNPA2B1	-0.216473
KIF5A	HTT	0.0711256
KIF5A	KIF5A	1
KIF5A	MAPT	0.0118159
KIF5A	MATR3	0.440662
KIF5A	MFSD8	0.28012
KIF5A	MOBP	0.187679
KIF5A	NEFH	0.507067
KIF5A	NEK1	0.379699
KIF5A	OPTN	-0.413306
KIF5A	PFN1	0.350121
KIF5A	SETX	0.344936
KIF5A	SIGMAR1	-0.322445
KIF5A	SLC1A2	-0.183087
KIF5A	SMCR8	0.169282
KIF5A	SOD1	-0.501644
KIF5A	SPG11	0.099873
KIF5A	SQSTM1	-0.289963
KIF5A	TAF15	0.155591
KIF5A	TARDBP	0.532382
KIF5A	TBK1	0.396074
KIF5A	TBP	-0.243347
KIF5A	TET2	0.305265
KIF5A	TIA1	0.425925
KIF5A	TMEM106B	0.407976
KIF5A	TREM2	-0.408065
KIF5A	TUBA4A	-0.288024
KIF5A	TYROBP	-0.498188
KIF5A	UBQLN2	0.269893
KIF5A	UNC13A	-0.0999902
KIF5A	VAPB	-0.281378
KIF5A	VCP	-0.368375
KIF5A	WDR41	-0.187673
MAPT	ALS2	0.00134516
MAPT	ANG	0.0464241
MAPT	ANXA11	0.173349
MAPT	ATXN2	-0.223821
MAPT	C21ORF2	0.0117396
MAPT	C9ORF72	-0.257285
MAPT	CCNF	-0.0558436
MAPT	CHCHD10	-0.366528
MAPT	CHMP2B	-0.513849
MAPT	CTCF	0.232543
MAPT	CTSF	0.455822
MAPT	DCTN1	0.101292
MAPT	DNAJC7	0.55355
MAPT	ERBB4	0.319739
MAPT	EWSR1	-0.107536
MAPT	FIG4	-0.150837
MAPT	FUS	0.383231
MAPT	GLE1	0.0821247
MAPT	GLT8D1	-0.325839
MAPT	GRN	-0.268908
MAPT	HNRNPA1	0.390303
MAPT	HNRNPA2B1	0.450851
MAPT	HTT	0.14254
MAPT	KIF5A	0.0118159
MAPT	MAPT	1
MAPT	MATR3	-0.236147
MAPT	MFSD8	0.04063
MAPT	MOBP	0.047526
MAPT	NEFH	-0.27363
MAPT	NEK1	-0.154884
MAPT	OPTN	-0.0848561
MAPT	PFN1	-0.450373
MAPT	SETX	0.331979
MAPT	SIGMAR1	0.506531
MAPT	SLC1A2	0.55209
MAPT	SMCR8	0.275595
MAPT	SOD1	-0.328567
MAPT	SPG11	-0.0953624
MAPT	SQSTM1	0.195655
MAPT	TAF15	0.490877
MAPT	TARDBP	0.0795784
MAPT	TBK1	-0.267694
MAPT	TBP	0.212078
MAPT	TET2	0.065809
MAPT	TIA1	0.273741
MAPT	TMEM106B	-0.313234
MAPT	TREM2	-0.173974
MAPT	TUBA4A	-0.335269
MAPT	TYROBP	-0.0894883
MAPT	UBQLN2	-0.0925698
MAPT	UNC13A	0.451875
MAPT	VAPB	-0.0862443
MAPT	VCP	-0.461427
MAPT	WDR41	0.233702
MATR3	ALS2	0.285005
MATR3	ANG	-0.257281
MATR3	ANXA11	0.0420681
MATR3	ATXN2	0.0390558
MATR3	C21ORF2	-0.146102
MATR3	C9ORF72	0.243776
MATR3	CCNF	-0.285
MATR3	CHCHD10	0.0461095
MATR3	CHMP2B	0.21328
MATR3	CTCF	0.29791
MATR3	CTSF	-0.198219
MATR3	DCTN1	-0.276201
MATR3	DNAJC7	-0.321535
MATR3	ERBB4	0.118655
MATR3	EWSR1	0.541259
MATR3	FIG4	0.148301
MATR3	FUS	-0.258385
MATR3	GLE1	0.190058
MATR3	GLT8D1	0.517044
MATR3	GRN	-0.188227
MATR3	HNRNPA1	-0.213671
MATR3	HNRNPA2B1	-0.281893
MATR3	HTT	0.169199
MATR3	KIF5A	0.440662
MATR3	MAPT	-0.236147
MATR3	MATR3	1
MATR3	MFSD8	0.409988
MATR3	MOBP	-0.34311
MATR3	NEFH	-0.0888669
MATR3	NEK1	0.105713
MATR3	OPTN	-0.289371
MATR3	PFN1	-0.0209675
MATR3	SETX	0.0950255
MATR3	SIGMAR1	-0.556613
MATR3	SLC1A2	0.0925929
MATR3	SMCR8	-0.189549
MATR3	SOD1	-0.403708
MATR3	SPG11	-0.0190383
MATR3	SQSTM1	-0.437264
MATR3	TAF15	-0.342809
MATR3	TARDBP	0.241524
MATR3	TBK1	0.33785
MATR3	TBP	-0.0978338
MATR3	TET2	0.376019
MATR3	TIA1	0.296956
MATR3	TMEM106B	0.61739
MATR3	TREM2	-0.384894
MATR3	TUBA4A	-0.0808834
MATR3	TYROBP	-0.307058
MATR3	UBQLN2	0.511728
MATR3	UNC13A	0.0387214
MATR3	VAPB	-0.442266
MATR3	VCP	0.0818068
MATR3	WDR41	-0.339854
MFSD8	ALS2	0.562566
MFSD8	ANG	-0.273096
MFSD8	ANXA11	-0.000410905
MFSD8	ATXN2	0.268255
MFSD8	C21ORF2	-0.426194
MFSD8	C9ORF72	0.495235
MFSD8	CCNF	-0.14343
MFSD8	CHCHD10	-0.190244
MFSD8	CHMP2B	0.0374111
MFSD8	CTCF	0.484563
MFSD8	CTSF	0.0168176
MFSD8	DCTN1	-0.434596
MFSD8	DNAJC7	-0.264098
MFSD8	ERBB4	0.199711
MFSD8	EWSR1	0.733126
MFSD8	FIG4	-0.292159
MFSD8	FUS	0.0635852
MFSD8	GLE1	0.468206
MFSD8	GLT8D1	0.160044
MFSD8	GRN	-0.434426
MFSD8	HNRNPA1	0.25869
MFSD8	HNRNPA2B1	0.0406011
MFSD8	HTT	0.341188
MFSD8	KIF5A	0.28012
MFSD8	MAPT	0.04063
MFSD8	MATR3	0.409988
MFSD8	MFSD8	1
MFSD8	MOBP	-0.315552
MFSD8	NEFH	-0.121572
MFSD8	NEK1	0.430324
MFSD8	OPTN	-0.554505
MFSD8	PFN1	-0.329081
MFSD8	SETX	0.350361
MFSD8	SIGMAR1	-0.121787
MFSD8	SLC1A2	-0.153366
MFSD8	SMCR8	-0.104014
MFSD8	SOD1	-0.516011
MFSD8	SPG11	0.021883
MFSD8	SQSTM1	-0.0883093
MFSD8	TAF15	0.296297
MFSD8	TARDBP	0.512898
MFSD8	TBK1	0.205402
MFSD8	TBP	0.18156
MFSD8	TET2	0.2235
MFSD8	TIA1	0.554816
MFSD8	TMEM106B	0.267722
MFSD8	TREM2	-0.401642
MFSD8	TUBA4A	-0.531191
MFSD8	TYROBP	-0.416389
MFSD8	UBQLN2	0.400907
MFSD8	UNC13A	0.0338481
MFSD8	VAPB	-0.612361
MFSD8	VCP	-0.105642
MFSD8	WDR41	-0.62915
MOBP	ALS2	-0.479479
MOBP	ANG	0.220328
MOBP	ANXA11	-0.436058
MOBP	ATXN2	0.0431852
MOBP	C21ORF2	-0.244027
MOBP	C9ORF72	-0.0683145
MOBP	CCNF	-0.222059
MOBP	CHCHD10	0.0954601
MOBP	CHMP2B	0.431607
MOBP	CTCF	-0.0932936
MOBP	CTSF	-0.0890068
MOBP	DCTN1	0.00529244
MOBP	DNAJC7	0.0312347
MOBP	ERBB4	-0.271104
MOBP	EWSR1	-0.1038
MOBP	FIG4	-0.200262
MOBP	FUS	-0.200225
MOBP	GLE1	-0.153453
MOBP	GLT8D1	-0.047799
MOBP	GRN	0.372284
MOBP	HNRNPA1	-0.118504
MOBP	HNRNPA2B1	-0.0652314
MOBP	HTT	-0.506942
MOBP	KIF5A	0.187679
MOBP	MAPT	0.047526
MOBP	MATR3	-0.34311
MOBP	MFSD8	-0.315552
MOBP	MOBP	1
MOBP	NEFH	0.429621
MOBP	NEK1	0.312857
MOBP	OPTN	0.021501
MOBP	PFN1	0.309275
MOBP	SETX	-0.230933
MOBP	SIGMAR1	0.0173689
MOBP	SLC1A2	-0.0851084
MOBP	SMCR8	0.22365
MOBP	SOD1	0.187699
MOBP	SPG11	0.474468
MOBP	SQSTM1	-0.0768575
MOBP	TAF15	0.0219555
MOBP	TARDBP	-0.107037
MOBP	TBK1	0.0129915
MOBP	TBP	-0.197595
MOBP	TET2	0.262034
MOBP	TIA1	-0.281662
MOBP	TMEM106B	-0.0848426
MOBP	TREM2	0.256629
MOBP	TUBA4A	-0.125163
MOBP	TYROBP	0.215745
MOBP	UBQLN2	-0.338539
MOBP	UNC13A	-0.522155
MOBP	VAPB	0.154595
MOBP	VCP	-0.0847126
MOBP	WDR41	0.335127
NEFH	ALS2	0.0991446
NEFH	ANG	-0.429168
NEFH	ANXA11	-0.616542
NEFH	ATXN2	0.576082
NEFH	C21ORF2	-0.533712
NEFH	C9ORF72	0.456986
NEFH	CCNF	-0.1726
NEFH	CHCHD10	0.45212
NEFH	CHMP2B	0.564422
NEFH	CTCF	0.102201
NEFH	CTSF	-0.0888792
NEFH	DCTN1	0.0842348
NEFH	DNAJC7	-0.261343
NEFH	ERBB4	-0.484679
NEFH	EWSR1	0.195078
NEFH	FIG4	-0.176985
NEFH	FUS	-0.36063
NEFH	GLE1	-0.0608156
NEFH	GLT8D1	-0.106074
NEFH	GRN	-0.00828622
NEFH	HNRNPA1	-0.222198
NEFH	HNRNPA2B1	-0.354889
NEFH	HTT	-0.244486
NEFH	KIF5A	0.507067
NEFH	MAPT	-0.27363
NEFH	MATR3	-0.0888669
NEFH	MFSD8	-0.121572
NEFH	MOBP	0.429621
NEFH	NEFH	1
NEFH	NEK1	0.371714
NEFH	OPTN	-0.0865962
NEFH	PFN1	0.790925
NEFH	SETX	0.184965
NEFH	SIGMAR1	-0.214086
NEFH	SLC1A2	-0.632254
NEFH	SMCR8	0.235385
NEFH	SOD1	0.0850054
NEFH	SPG11	0.107677
NEFH	SQSTM1	-0.0481234
NEFH	TAF15	-0.00626983
NEFH	TARDBP	0.251963
NEFH	TBK1	0.53271
NEFH	TBP	-0.122379
NEFH	TET2	-0.217336
NEFH	TIA1	-0.0128095
NEFH	TMEM106B	0.199478
NEFH	TREM2	-0.176953
NEFH	TUBA4A	0.177838
NEFH	TYROBP	-0.316207
NEFH	UBQLN2	-0.313296
NEFH	UNC13A	-0.397891
NEFH	VAPB	0.157138
NEFH	VCP	-0.122919
NEFH	WDR41	0.124631
NEK1	ALS2	-0.086324
NEK1	ANG	-0.0629576
NEK1	ANXA11	-0.44611
NEK1	ATXN2	0.0937663
NEK1	C21ORF2	-0.452037
NEK1	C9ORF72	0.351675
NEK1	CCNF	-0.289269
NEK1	CHCHD10	0.269328
NEK1	CHMP2B	0.525423
NEK1	CTCF	0.083416
NEK1	CTSF	-0.281549
NEK1	DCTN1	-0.499303
NEK1	DNAJC7	-0.228159
NEK1	ERBB4	0.114133
NEK1	EWSR1	0.521693
NEK1	FIG4	-0.0586529
NEK1	FUS	-0.279541
NEK1	GLE1	-0.0260025
NEK1	GLT8D1	0.19748
NEK1	GRN	0.0818651
NEK1	HNRNPA1	-0.0973603
NEK1	HNRNPA2B1	-0.185361
NEK1	HTT	-0.324905
NEK1	KIF5A	0.379699
NEK1	MAPT	-0.154884
NEK1	MATR3	0.105713
NEK1	MFSD8	0.430324
NEK1	MOBP	0.312857
NEK1	NEFH	0.371714
NEK1	NEK1	1
NEK1	OPTN	-0.496869
NEK1	PFN1	0.0309066
NEK1	SETX	0.0581424
NEK1	SIGMAR1	-0.131434
NEK1	SLC1A2	-0.175725
NEK1	SMCR8	-0.166169
NEK1	SOD1	-0.0906349
NEK1	SPG11	0.465362
NEK1	SQSTM1	-0.269993
NEK1	TAF15	0.0680829
NEK1	TARDBP	0.174216
NEK1	TBK1	0.0889168
NEK1	TBP	-0.321504
NEK1	TET2	0.52384
NEK1	TIA1	-0.0101989
NEK1	TMEM106B	0.416224
NEK1	TREM2	-0.0375634
NEK1	TUBA4A	-0.371573
NEK1	TYROBP	0.0225117
NEK1	UBQLN2	0.179608
NEK1	UNC13A	-0.551102
NEK1	VAPB	-0.169246
NEK1	VCP	-0.101055
NEK1	WDR41	-0.306868
OPTN	ALS2	-0.325328
OPTN	ANG	0.167073
OPTN	ANXA11	0.232704
OPTN	ATXN2	-0.323729
OPTN	C21ORF2	0.463537
OPTN	C9ORF72	-0.335628
OPTN	CCNF	0.279711
OPTN	CHCHD10	-0.175293
OPTN	CHMP2B	-0.190412
OPTN	CTCF	-0.499539
OPTN	CTSF	-0.0687691
OPTN	DCTN1	0.166903
OPTN	DNAJC7	0.17905
OPTN	ERBB4	-0.0109529
OPTN	EWSR1	-0.525942
OPTN	FIG4	0.281184
OPTN	FUS	-0.0787873
OPTN	GLE1	-0.496385
OPTN	GLT8D1	-0.080903
OPTN	GRN	0.429936
OPTN	HNRNPA1	-0.19887
OPTN	HNRNPA2B1	-0.0289859
OPTN	HTT	-0.180589
OPTN	KIF5A	-0.413306
OPTN	MAPT	-0.0848561
OPTN	MATR3	-0.289371
OPTN	MFSD8	-0.554505
OPTN	MOBP	0.021501
OPTN	NEFH	-0.0865962
OPTN	NEK1	-0.496869
OPTN	OPTN	1
OPTN	PFN1	0.174281
OPTN	SETX	-0.269114
OPTN	SIGMAR1	0.149155
OPTN	SLC1A2	0.0563841
OPTN	SMCR8	0.0706836
OPTN	SOD1	0.598241
OPTN	SPG11	-0.20885
OPTN	SQSTM1	0.147355
OPTN	TAF15	-0.251205
OPTN	TARDBP	-0.540096
OPTN	TBK1	-0.268676
OPTN	TBP	0.138441
OPTN	TET2	-0.36193
OPTN	TIA1	-0.543094
OPTN	TMEM106B	-0.268008
OPTN	TREM2	0.454526
OPTN	TUBA4A	0.561265
OPTN	TYROBP	0.453551
OPTN	UBQLN2	-0.345925
OPTN	UNC13A	0.11885
OPTN	VAPB	0.459404
OPTN	VCP	0.290965
OPTN	WDR41	0.393938
PFN1	ALS2	0.149154
PFN1	ANG	-0.477433
PFN1	ANXA11	-0.475614
PFN1	ATXN2	0.410672
PFN1	C21ORF2	-0.3213
PFN1	C9ORF72	0.21774
PFN1	CCNF	0.0975804
PFN1	CHCHD10	0.275722
PFN1	CHMP2B	0.498495
PFN1	CTCF	0.0205186
PFN1	CTSF	-0.248766
PFN1	DCTN1	0.141634
PFN1	DNAJC7	-0.359084
PFN1	ERBB4	-0.629084
PFN1	EWSR1	-0.0489911
PFN1	FIG4	-0.210078
PFN1	FUS	-0.446685
PFN1	GLE1	-0.0909406
PFN1	GLT8D1	-0.0974864
PFN1	GRN	0.0595263
PFN1	HNRNPA1	-0.377657
PFN1	HNRNPA2B1	-0.466625
PFN1	HTT	-0.127039
PFN1	KIF5A	0.350121
PFN1	MAPT	-0.450373
PFN1	MATR3	-0.0209675
PFN1	MFSD8	-0.329081
PFN1	MOBP	0.309275
PFN1	NEFH	0.790925
PFN1	NEK1	0.0309066
PFN1	OPTN	0.174281
PFN1	PFN1	1
PFN1	SETX	-0.048023
PFN1	SIGMAR1	-0.269779
PFN1	SLC1A2	-0.611293
PFN1	SMCR8	0.340248
PFN1	SOD1	0.176273
PFN1	SPG11	-0.0265502
PFN1	SQSTM1	-0.1545
PFN1	TAF15	-0.179983
PFN1	TARDBP	0.0731742
PFN1	TBK1	0.45692
PFN1	TBP	-0.138279
PFN1	TET2	-0.363984
PFN1	TIA1	-0.115878
PFN1	TMEM106B	0.188791
PFN1	TREM2	-0.101708
PFN1	TUBA4A	0.369325
PFN1	TYROBP	-0.247266
PFN1	UBQLN2	-0.247171
PFN1	UNC13A	-0.243786
PFN1	VAPB	0.236506
PFN1	VCP	0.0853412
PFN1	WDR41	0.211432
SETX	ALS2	0.470034
SETX	ANG	-0.359273
SETX	ANXA11	-0.176618
SETX	ATXN2	0.413428
SETX	C21ORF2	-0.305598
SETX	C9ORF72	0.421935
SETX	CCNF	-0.348984
SETX	CHCHD10	0.0653664
SETX	CHMP2B	-0.176428
SETX	CTCF	0.448934
SETX	CTSF	0.584825
SETX	DCTN1	0.119464
SETX	DNAJC7	0.15195
SETX	ERBB4	0.201224
SETX	EWSR1	0.319607
SETX	FIG4	-0.118903
SETX	FUS	0.380047
SETX	GLE1	0.219494
SETX	GLT8D1	0.0109736
SETX	GRN	-0.673429
SETX	HNRNPA1	0.541778
SETX	HNRNPA2B1	0.329426
SETX	HTT	0.222035
SETX	KIF5A	0.344936
SETX	MAPT	0.331979
SETX	MATR3	0.0950255
SETX	MFSD8	0.350361
SETX	MOBP	-0.230933
SETX	NEFH	0.184965
SETX	NEK1	0.0581424
SETX	OPTN	-0.269114
SETX	PFN1	-0.048023
SETX	SETX	1
SETX	SIGMAR1	0.0410354
SETX	SLC1A2	0.00994237
SETX	SMCR8	0.0792205
SETX	SOD1	-0.477664
SETX	SPG11	-0.415293
SETX	SQSTM1	0.306971
SETX	TAF15	0.388515
SETX	TARDBP	0.65733
SETX	TBK1	0.321171
SETX	TBP	0.330843
SETX	TET2	-0.124782
SETX	TIA1	0.73246
SETX	TMEM106B	-0.10298
SETX	TREM2	-0.426427
SETX	TUBA4A	-0.299151
SETX	TYROBP	-0.532764
SETX	UBQLN2	-0.0723686
SETX	UNC13A	0.280468
SETX	VAPB	-0.155499
SETX	VCP	-0.641782
SETX	WDR41	-0.16728
SIGMAR1	ALS2	-0.155728
SIGMAR1	ANG	0.242328
SIGMAR1	ANXA11	0.300352
SIGMAR1	ATXN2	-0.299776
SIGMAR1	C21ORF2	0.161621
SIGMAR1	C9ORF72	-0.299952
SIGMAR1	CCNF	0.130667
SIGMAR1	CHCHD10	-0.147885
SIGMAR1	CHMP2B	-0.550683
SIGMAR1	CTCF	-0.13971
SIGMAR1	CTSF	0.298988
SIGMAR1	DCTN1	0.168725
SIGMAR1	DNAJC7	0.333624
SIGMAR1	ERBB4	0.114611
SIGMAR1	EWSR1	-0.369691
SIGMAR1	FIG4	-0.0906604
SIGMAR1	FUS	0.332027
SIGMAR1	GLE1	-0.0721883
SIGMAR1	GLT8D1	-0.446068
SIGMAR1	GRN	0.010259
SIGMAR1	HNRNPA1	0.321615
SIGMAR1	HNRNPA2B1	0.373048
SIGMAR1	HTT	0.0715039
SIGMAR1	KIF5A	-0.322445
SIGMAR1	MAPT	0.506531
SIGMAR1	MATR3	-0.556613
SIGMAR1	MFSD8	-0.121787
SIGMAR1	MOBP	0.0173689
SIGMAR1	NEFH	-0.214086
SIGMAR1	NEK1	-0.131434
SIGMAR1	OPTN	0.149155
SIGMAR1	PFN1	-0.269779
SIGMAR1	SETX	0.0410354
SIGMAR1	SIGMAR1	1
SIGMAR1	SLC1A2	0.272534
SIGMAR1	SMCR8	0.300204
SIGMAR1	SOD1	0.119997
SIGMAR1	SPG11	-0.0592702
SIGMAR1	SQSTM1	0.309935
SIGMAR1	TAF15	0.229629
SIGMAR1	TARDBP	-0.185057
SIGMAR1	TBK1	-0.576024
SIGMAR1	TBP	0.168204
SIGMAR1	TET2	-0.200234
SIGMAR1	TIA1	-0.00920099
SIGMAR1	TMEM106B	-0.523935
SIGMAR1	TREM2	0.130865
SIGMAR1	TUBA4A	-0.068611
SIGMAR1	TYROBP	0.141718
SIGMAR1	UBQLN2	-0.212798
SIGMAR1	UNC13A	0.249567
SIGMAR1	VAPB	0.168002
SIGMAR1	VCP	-0.125169
SIGMAR1	WDR41	0.217297
SLC1A2	ALS2	-0.421066
SLC1A2	ANG	0.478704
SLC1A2	ANXA11	0.305583
SLC1A2	ATXN2	-0.642977
SLC1A2	C21ORF2	0.513362
SLC1A2	C9ORF72	-0.565105
SLC1A2	CCNF	-0.158366
SLC1A2	CHCHD10	-0.18139
SLC1A2	CHMP2B	-0.358959
SLC1A2	CTCF	-0.15528
SLC1A2	CTSF	0.184876
SLC1A2	DCTN1	-0.0472851
SLC1A2	DNAJC7	0.50041
SLC1A2	ERBB4	0.668664
SLC1A2	EWSR1	-0.236039
SLC1A2	FIG4	0.324404
SLC1A2	FUS	0.248726
SLC1A2	GLE1	-0.234843
SLC1A2	GLT8D1	0.110602
SLC1A2	GRN	0.116268
SLC1A2	HNRNPA1	0.233567
SLC1A2	HNRNPA2B1	0.343394
SLC1A2	HTT	-0.0852972
SLC1A2	KIF5A	-0.183087
SLC1A2	MAPT	0.55209
SLC1A2	MATR3	0.0925929
SLC1A2	MFSD8	-0.153366
SLC1A2	MOBP	-0.0851084
SLC1A2	NEFH	-0.632254
SLC1A2	NEK1	-0.175725
SLC1A2	OPTN	0.0563841
SLC1A2	PFN1	-0.611293
SLC1A2	SETX	0.00994237
SLC1A2	SIGMAR1	0.272534
SLC1A2	SLC1A2	1
SLC1A2	SMCR8	-0.107571
SLC1A2	SOD1	0.000190498
SLC1A2	SPG11	-0.01058
SLC1A2	SQSTM1	-0.113024
SLC1A2	TAF15	-0.00627775
SLC1A2	TARDBP	-0.29519
SLC1A2	TBK1	-0.519355
SLC1A2	TBP	-0.13211
SLC1A2	TET2	0.445248
SLC1A2	TIA1	-0.0382328
SLC1A2	TMEM106B	-0.106229
SLC1A2	TREM2	0.171278
SLC1A2	TUBA4A	-0.0587664
SLC1A2	TYROBP	0.357891
SLC1A2	UBQLN2	0.134586
SLC1A2	UNC13A	0.341342
SLC1A2	VAPB	0.0190537
SLC1A2	VCP	-0.106325
SLC1A2	WDR41	0.222119
SMCR8	ALS2	0.173665
SMCR8	ANG	-0.207846
SMCR8	ANXA11	0.00538735
SMCR8	ATXN2	0.185213
SMCR8	C21ORF2	0.00148732
SMCR8	C9ORF72	0.0283882
SMCR8	CCNF	0.254572
SMCR8	CHCHD10	-0.109773
SMCR8	CHMP2B	-0.0617137
SMCR8	CTCF	0.249639
SMCR8	CTSF	0.154992
SMCR8	DCTN1	0.364775
SMCR8	DNAJC7	0.150084
SMCR8	ERBB4	-0.433853
SMCR8	EWSR1	-0.268111
SMCR8	FIG4	-0.25084
SMCR8	FUS	0.0344273
SMCR8	GLE1	0.153499
SMCR8	GLT8D1	-0.310942
SMCR8	GRN	-0.0514942
SMCR8	HNRNPA1	0.0695305
SMCR8	HNRNPA2B1	0.0225791
SMCR8	HTT	0.0957014
SMCR8	KIF5A	0.169282
SMCR8	MAPT	0.275595
SMCR8	MATR3	-0.189549
SMCR8	MFSD8	-0.104014
SMCR8	MOBP	0.22365
SMCR8	NEFH	0.235385
SMCR8	NEK1	-0.166169
SMCR8	OPTN	0.0706836
SMCR8	PFN1	0.340248
SMCR8	SETX	0.0792205
SMCR8	SIGMAR1	0.300204
SMCR8	SLC1A2	-0.107571
SMCR8	SMCR8	1
SMCR8	SOD1	-0.0181792
SMCR8	SPG11	-0.202355
SMCR8	SQSTM1	0.183969
SMCR8	TAF15	0.225381
SMCR8	TARDBP	0.0157586
SMCR8	TBK1	0.0120372
SMCR8	TBP	0.153251
SMCR8	TET2	-0.295028
SMCR8	TIA1	0.0880832
SMCR8	TMEM106B	-0.0753385
SMCR8	TREM2	0.0240347
SMCR8	TUBA4A	-0.0030505
SMCR8	TYROBP	-0.178402
SMCR8	UBQLN2	-0.129869
SMCR8	UNC13A	0.0902925
SMCR8	VAPB	0.18612
SMCR8	VCP	-0.114647
SMCR8	WDR41	0.338233
SOD1	ALS2	-0.46827
SOD1	ANG	0.395605
SOD1	ANXA11	0.0484053
SOD1	ATXN2	-0.14414
SOD1	C21ORF2	0.554741
SOD1	C9ORF72	-0.27933
SOD1	CCNF	0.369351
SOD1	CHCHD10	0.0982141
SOD1	CHMP2B	0.110976
SOD1	CTCF	-0.633572
SOD1	CTSF	-0.277849
SOD1	DCTN1	0.148625
SOD1	DNAJC7	0.0578726
SOD1	ERBB4	0.00844603
SOD1	EWSR1	-0.518971
SOD1	FIG4	0.242341
SOD1	FUS	-0.131912
SOD1	GLE1	-0.504476
SOD1	GLT8D1	0.000313562
SOD1	GRN	0.697076
SOD1	HNRNPA1	-0.207137
SOD1	HNRNPA2B1	-0.00540839
SOD1	HTT	-0.359108
SOD1	KIF5A	-0.501644
SOD1	MAPT	-0.328567
SOD1	MATR3	-0.403708
SOD1	MFSD8	-0.516011
SOD1	MOBP	0.187699
SOD1	NEFH	0.0850054
SOD1	NEK1	-0.0906349
SOD1	OPTN	0.598241
SOD1	PFN1	0.176273
SOD1	SETX	-0.477664
SOD1	SIGMAR1	0.119997
SOD1	SLC1A2	0.000190498
SOD1	SMCR8	-0.0181792
SOD1	SOD1	1
SOD1	SPG11	-0.026336
SOD1	SQSTM1	0.166937
SOD1	TAF15	-0.338207
SOD1	TARDBP	-0.675416
SOD1	TBK1	-0.266148
SOD1	TBP	-0.0547329
SOD1	TET2	-0.257441
SOD1	TIA1	-0.757951
SOD1	TMEM106B	-0.140926
SOD1	TREM2	0.755538
SOD1	TUBA4A	0.690773
SOD1	TYROBP	0.734331
SOD1	UBQLN2	-0.37076
SOD1	UNC13A	-0.280147
SOD1	VAPB	0.56657
SOD1	VCP	0.562249
SOD1	WDR41	0.297992
SPG11	ALS2	-0.339972
[truncated: 917 more rows]

## Sheet: SupplementaryTable3
Gene	bicor	Z	p-value	Holm-Bonferroni adjusted p-value	Division
FLRT2	0.837167	6.854	6.79383e-10	1.06201e-05	cortex
NAB1	0.826353	6.65543	1.75026e-09	2.73583e-05	cortex
ZNF16	0.819289	6.53169	3.13805e-09	4.90478e-05	cortex
TTC33	0.811516	6.40047	5.79873e-09	9.06283e-05	cortex
VAMP8	-0.81102	-6.39225	6.02498e-09	9.41585e-05	cortex
GCC2	0.809847	6.37292	6.59206e-09	0.000103014	cortex
TMEM106A	-0.806974	-6.32601	8.1958e-09	0.000128067	cortex
PDIK1L	0.804824	6.29132	9.62394e-09	0.000150374	cortex
LINC00467	-0.803122	-6.26409	1.09136e-08	0.000170514	cortex
REPS1	0.80249	6.25404	1.14315e-08	0.000178594	cortex
KALRN	0.800405	6.22105	1.33071e-08	0.000207884	cortex
NR3C2	0.798001	6.18342	1.58186e-08	0.000247102	cortex
ATP5ME	-0.796242	-6.15612	1.79268e-08	0.000280017	cortex
SPTBN4	0.795756	6.14862	1.85529e-08	0.000289778	cortex
FCGBP	-0.795312	-6.14179	1.91422e-08	0.000298963	cortex
ZNF280D	0.792595	6.1002	2.31453e-08	0.00036146	cortex
CHML	0.785973	6.00083	3.63479e-08	0.000567608	cortex
PPM1B	0.783573	5.96549	4.26402e-08	0.000665827	cortex
SLC17A8	-0.782653	-5.95204	4.53085e-08	0.000707447	cortex
SQOR	-0.781262	-5.93178	4.96363e-08	0.000774972	cortex
SERF2	-0.780125	-5.91532	5.34496e-08	0.000834455	cortex
AEBP2	0.777453	5.87691	6.35025e-08	0.000991337	cortex
PDS5B	0.777181	5.87302	6.46185e-08	0.00100869	cortex
ARID4B	0.776556	5.8641	6.72514e-08	0.00104973	cortex
TP53TG1	-0.776203	-5.85907	6.8782e-08	0.00107355	cortex
NDUFA6.AS1	-0.772713	-5.80974	8.5725e-08	0.00133791	cortex
WDR33	0.772456	5.80613	8.7116e-08	0.00135953	cortex
ERP44	0.771946	5.79898	8.9931e-08	0.00140337	cortex
RAB40AL	0.77162	5.79443	9.17738e-08	0.00143204	cortex
SOCS5	0.770802	5.78301	9.65531e-08	0.00150652	cortex
JADE1	0.770645	5.78082	9.74982e-08	0.00152117	cortex
CASP8AP2	0.770525	5.77914	9.82267e-08	0.00153243	cortex
TXNL4A	-0.769659	-5.76711	1.03619e-07	0.00161645	cortex
KMT5B	0.769547	5.76556	1.04336e-07	0.00162754	cortex
ZMYM6	0.769093	5.75927	1.07289e-07	0.00167349	cortex
TAS2R4	0.768707	5.75392	1.09866e-07	0.00171357	cortex
ZBTB21	0.768485	5.75085	1.11368e-07	0.0017369	cortex
MAT2B	0.766531	5.72395	1.25454e-07	0.00195646	cortex
ZSCAN9	0.766298	5.72076	1.27237e-07	0.00198413	cortex
RMND5A	0.765203	5.70579	1.3594e-07	0.00211972	cortex
SFMBT2	-0.76411	-5.6909	1.45171e-07	0.0022635	cortex
SHISA4	-0.763943	-5.68863	1.46631e-07	0.00228613	cortex
ZNF273	0.763888	5.68788	1.47119e-07	0.00229358	cortex
SNHG14	0.763694	5.68525	1.48832e-07	0.00232014	cortex
DESI2	0.763379	5.68097	1.51668e-07	0.00236421	cortex
HAVCR2	-0.763206	-5.67863	1.53236e-07	0.00238849	cortex
UBA52	-0.762698	-5.67175	1.57953e-07	0.00246185	cortex
KXD1	-0.762257	-5.66579	1.62149e-07	0.00252709	cortex
CPSF1	0.762054	5.66305	1.64115e-07	0.00255757	cortex
MTPAP	0.761955	5.66172	1.65077e-07	0.00257239	cortex
C1ORF122	-0.761653	-5.65765	1.68058e-07	0.00261869	cortex
CHD6	0.761309	5.65302	1.71518e-07	0.00267242	cortex
TCF7L2	0.760929	5.64791	1.75411e-07	0.0027329	cortex
PPDPF	-0.760073	-5.63642	1.84488e-07	0.00287414	cortex
CNOT6L	0.759252	5.62544	1.93594e-07	0.00301581	cortex
RERE	0.758299	5.61273	2.04681e-07	0.00318831	cortex
OST4	-0.757526	-5.60246	2.14093e-07	0.00333471	cortex
CREBRF	0.75732	5.59973	2.16666e-07	0.00337457	cortex
BICRAL	0.755065	5.56993	2.46783e-07	0.0038434	cortex
PHLDB3	-0.754453	-5.56189	2.55594e-07	0.00398036	cortex
MXD1	0.753402	5.54811	2.71403e-07	0.00422629	cortex
ZNF736	0.753331	5.54719	2.72497e-07	0.00424305	cortex
MFAP3	0.752933	5.54199	2.78738e-07	0.00433994	cortex
ZADH2	0.752839	5.54075	2.80245e-07	0.00436314	cortex
RGS7	0.752585	5.53744	2.84309e-07	0.00442612	cortex
ZNF148	0.751964	5.52935	2.94488e-07	0.00458429	cortex
DMKN	0.751455	5.52272	3.03088e-07	0.00471787	cortex
JMJD7	-0.749984	-5.50366	3.29223e-07	0.00512436	cortex
UQCC2	-0.74947	-5.49702	3.38835e-07	0.00527363	cortex
RHBDF2	-0.749089	-5.4921	3.46139e-07	0.00538696	cortex
NUP153	0.748996	5.4909	3.4794e-07	0.00541464	cortex
SMIM4	-0.748937	-5.49014	3.49091e-07	0.00543221	cortex
PIK3R4	0.748102	5.47941	3.65693e-07	0.00569018	cortex
GABPB1.IT1	0.746671	5.46107	3.95854e-07	0.00615909	cortex
DPY19L2P2	0.746634	5.46059	3.96675e-07	0.00617148	cortex
IFI30	-0.746459	-5.45835	4.00532e-07	0.00623107	cortex
XKR6	0.746438	5.45809	4.00983e-07	0.0062377	cortex
MYO1F	-0.746287	-5.45616	4.04341e-07	0.00628953	cortex
MAN1B1.AS1	-0.746089	-5.45363	4.08773e-07	0.00635806	cortex
TSTD2	0.745765	5.4495	4.16126e-07	0.00647201	cortex
LOC100506100	-0.744587	-5.43451	4.43894e-07	0.00690344	cortex
NPC2	-0.743566	-5.42157	4.69332e-07	0.00729858	cortex
AMZ1	-0.743414	-5.41965	4.73217e-07	0.00735853	cortex
KDM2B	0.742898	5.41313	4.86674e-07	0.00756729	cortex
FIGN	0.742373	5.40651	5.00726e-07	0.00778528	cortex
SEMA6D	0.741774	5.39897	5.17204e-07	0.00804097	cortex
ATXN1	0.74144	5.39477	5.26612e-07	0.00818672	cortex
AFTPH	0.741288	5.39287	5.30932e-07	0.00825333	cortex
ZNF641	0.740826	5.38707	5.44295e-07	0.00846052	cortex
FAM129A	-0.740289	-5.38034	5.60222e-07	0.00870753	cortex
HPGD	-0.740234	-5.37965	5.61881e-07	0.00873275	cortex
FPR1	-0.740072	-5.37762	5.66785e-07	0.00880841	cortex
KLF12	0.73982	5.37447	5.74499e-07	0.00892771	cortex
LRBA	0.739772	5.37388	5.75955e-07	0.00894976	cortex
LINC01088	-0.73948	-5.37022	5.85034e-07	0.00909026	cortex
PIBF1	0.739253	5.3674	5.92157e-07	0.00920034	cortex
FCHO2	0.738657	5.35997	6.11277e-07	0.0094968	cortex
ZNF398	0.738632	5.35965	6.12099e-07	0.00950896	cortex
CLOCK	0.738007	5.35188	6.3277e-07	0.00982945	cortex
PEG3	0.737613	5.34699	6.46147e-07	0.0100366	cortex
BUD13	0.736543	5.33374	6.83724e-07	0.0106196	cortex
POLR2L	-0.736193	-5.32941	6.96475e-07	0.0108169	cortex
LRRTM3	0.735869	5.32541	7.08451e-07	0.0110022	cortex
RAB24	0.735622	5.32236	7.17718e-07	0.0111454	cortex
SH3BGRL3	-0.735412	-5.31977	7.25678e-07	0.0112683	cortex
TAS2R14	0.734497	5.30853	7.61272e-07	0.0118203	cortex
TBK1	0.734268	5.30571	7.70434e-07	0.0119618	cortex
SEM1	-0.733491	-5.29619	8.02273e-07	0.0124553	cortex
ZNF512	0.73323	5.293	8.13238e-07	0.0126247	cortex
BBS1	0.73211	5.27932	8.61859e-07	0.0133786	cortex
CHD9	0.731894	5.27668	8.71536e-07	0.013528	cortex
CREBZF	0.731823	5.27581	8.74774e-07	0.0135774	cortex
SDF2L1	-0.731128	-5.26736	9.06697e-07	0.0140719	cortex
ZNF333	0.731	5.26581	9.12667e-07	0.0141637	cortex
IQUB	0.730968	5.26542	9.14181e-07	0.0141863	cortex
STAT4	0.730658	5.26165	9.28879e-07	0.0144134	cortex
PARP8	0.730568	5.26056	9.33168e-07	0.014479	cortex
CCZ1P.OR7E38P	-0.730535	-5.26016	9.34766e-07	0.0145029	cortex
HNRNPR	0.730277	5.25703	9.47225e-07	0.0146952	cortex
PNISR	0.730267	5.25692	9.47682e-07	0.0147014	cortex
NCOA2	0.730229	5.25645	9.49571e-07	0.0147297	cortex
CPVL	-0.729868	-5.25208	9.67291e-07	0.0150037	cortex
ZNF322	0.729627	5.24917	9.79271e-07	0.0151885	cortex
NUTF2	-0.729472	-5.24729	9.87076e-07	0.0153086	cortex
BCS1L	-0.729252	-5.24463	9.98235e-07	0.0154806	cortex
INTS4	-0.729232	-5.24438	9.99284e-07	0.0154959	cortex
ETV6	0.729133	5.24319	1.00433e-06	0.0155731	cortex
PYCR3	-0.72875	-5.23857	1.02415e-06	0.0158794	cortex
JAKMIP2	0.728545	5.2361	1.03488e-06	0.0160448	cortex
ZNF248	0.728489	5.23542	1.03783e-06	0.0160895	cortex
ZCCHC3	0.728017	5.22974	1.06305e-06	0.0164794	cortex
ZNF180	0.727473	5.22319	1.09282e-06	0.0169399	cortex
TMEM170B	0.727275	5.22082	1.10383e-06	0.0171094	cortex
TNFRSF10B	-0.726952	-5.21694	1.12201e-06	0.01739	cortex
SKIDA1	0.726475	5.21121	1.14942e-06	0.0178137	cortex
STAMBPL1	0.726269	5.20875	1.16142e-06	0.0179986	cortex
C1RL	0.726047	5.2061	1.17447e-06	0.0181996	cortex
ALKAL2	-0.726045	-5.20607	1.17458e-06	0.0182001	cortex
SLC29A1	0.725997	5.20549	1.17746e-06	0.0182436	cortex
USP28	0.725991	5.20543	1.17777e-06	0.0182473	cortex
ZNF226	-0.725982	-5.20532	1.17831e-06	0.0182544	cortex
CARHSP1	-0.725351	-5.19778	1.21633e-06	0.0188421	cortex
ZNF250	0.725336	5.1976	1.21725e-06	0.0188552	cortex
SIGLEC11	-0.725294	-5.1971	1.21979e-06	0.0188933	cortex
SRSF1	0.725283	5.19697	1.22046e-06	0.0189025	cortex
HIST1H4A	0.724635	5.18924	1.2608e-06	0.0195261	cortex
KLHL15	0.724505	5.18769	1.269e-06	0.0196517	cortex
HHEX	-0.723845	-5.17984	1.31157e-06	0.0203096	cortex
GOPC	0.723658	5.17762	1.32385e-06	0.0204985	cortex
LGALS9C	-0.7232	-5.17218	1.35442e-06	0.0209705	cortex
FAM84A	0.723157	5.17168	1.35729e-06	0.0210135	cortex
CIT	0.722994	5.16975	1.36833e-06	0.0211831	cortex
SYNE1	0.722932	5.169	1.3726e-06	0.0212479	cortex
CKMT1B	0.722354	5.16217	1.4125e-06	0.0218642	cortex
CDC42EP3	0.722046	5.15853	1.43422e-06	0.0221989	cortex
NAP1L3	0.721997	5.15794	1.43775e-06	0.0222521	cortex
ZNF32	0.721973	5.15766	1.43945e-06	0.0222769	cortex
TIMM8B	-0.721741	-5.15492	1.45604e-06	0.0225322	cortex
ADAP2	-0.721708	-5.15452	1.45847e-06	0.0225684	cortex
GRPEL2	0.721664	5.15401	1.46161e-06	0.0226155	cortex
ATAD2	0.721609	5.15337	1.46557e-06	0.0226754	cortex
CHD2	0.721499	5.15206	1.47362e-06	0.0227984	cortex
DDX46	0.721221	5.14878	1.49396e-06	0.0231116	cortex
CREM	-0.721111	-5.14748	1.50212e-06	0.0232362	cortex
ZMYND8	0.72104	5.14665	1.50736e-06	0.0233159	cortex
DIS3	0.720555	5.14094	1.54378e-06	0.0238777	cortex
PCOTH	-0.720401	-5.13913	1.5555e-06	0.0240574	cortex
NELFE	-0.719474	-5.12824	1.62797e-06	0.0251766	cortex
METTL24	0.718413	5.11582	1.71456e-06	0.0265139	cortex
TAS2R30	0.718352	5.11511	1.71967e-06	0.0265912	cortex
MED23	0.718027	5.11131	1.74713e-06	0.0270142	cortex
ZNF34	0.717833	5.10905	1.76366e-06	0.0272679	cortex
ZNF507	0.717756	5.10814	1.77035e-06	0.0273696	cortex
IRS1	0.71754	5.10563	1.78896e-06	0.0276555	cortex
KHDC4	0.717513	5.10531	1.79132e-06	0.0276902	cortex
TRIM9	0.717396	5.10394	1.80159e-06	0.0278472	cortex
CBX7	0.717229	5.102	1.81625e-06	0.028072	cortex
PIGO	-0.717184	-5.10147	1.82021e-06	0.0281313	cortex
ZFP36L2	-0.717104	-5.10054	1.82727e-06	0.0282387	cortex
CDON	0.717075	5.10021	1.82981e-06	0.0282761	cortex
RASAL3	-0.716792	-5.09692	1.85508e-06	0.0286648	cortex
RXRA	-0.716762	-5.09657	1.85777e-06	0.0287044	cortex
LAT2	-0.716262	-5.09075	1.90326e-06	0.0294054	cortex
NIPAL2	0.715892	5.08645	1.93762e-06	0.0299343	cortex
LOC101927318	-0.715792	-5.08529	1.94698e-06	0.030077	cortex
MIER1	0.715438	5.0812	1.9804e-06	0.0305913	cortex
PRDX4	-0.715292	-5.0795	1.99444e-06	0.0308061	cortex
SIGIRR	-0.71527	-5.07924	1.99654e-06	0.0308365	cortex
SESN1	0.715105	5.07733	2.01245e-06	0.0310803	cortex
NPY	-0.714953	-5.07558	2.02719e-06	0.0313059	cortex
GID8	0.714897	5.07493	2.03262e-06	0.0313878	cortex
IDS	0.714824	5.07409	2.03976e-06	0.031496	cortex
ZBTB38	0.714634	5.07189	2.05845e-06	0.0317824	cortex
MSANTD2	0.714574	5.07119	2.06445e-06	0.031873	cortex
GABRA3	-0.714484	-5.07015	2.07333e-06	0.0320081	cortex
NR1D2	0.714169	5.06651	2.10489e-06	0.0324932	cortex
RBAK	0.714017	5.06476	2.12031e-06	0.0327291	cortex
PTGER4	-0.713858	-5.06292	2.13652e-06	0.0329772	cortex
KCNS2	0.713805	5.06231	2.14194e-06	0.0330587	cortex
LDHD	-0.713673	-5.06079	2.15543e-06	0.0332648	cortex
DCBLD2	0.713667	5.06073	2.15603e-06	0.0332719	cortex
RRP7A	-0.713358	-5.05717	2.1881e-06	0.0337645	cortex
CCDC115	0.712829	5.05108	2.24399e-06	0.0346248	cortex
TARDBP	0.712768	5.05037	2.25059e-06	0.0347243	cortex
IL4I1	-0.712571	-5.0481	2.27182e-06	0.0350497	cortex
SERPINB8	-0.712302	-5.04502	2.30098e-06	0.0354972	cortex
SLITRK3	0.712051	5.04213	2.32866e-06	0.0359218	cortex
HIST1H2BK	-0.711835	-5.03965	2.35265e-06	0.0362897	cortex
MCF2L2	0.711147	5.03177	2.43058e-06	0.0374892	cortex
IL13RA1	-0.711035	-5.0305	2.44341e-06	0.0376847	cortex
PSMB10	-0.71052	-5.02461	2.50359e-06	0.0386104	cortex
HSBP1	-0.710266	-5.02171	2.53373e-06	0.0390726	cortex
PIAS2	0.710141	5.02028	2.54879e-06	0.0393023	cortex
WASHC3	-0.709936	-5.01793	2.57353e-06	0.0396813	cortex
HLA.DOA	-0.709818	-5.01659	2.5878e-06	0.0398987	cortex
DYNC2H1	0.709579	5.01387	2.61709e-06	0.0403476	cortex
CALCOCO1	0.709553	5.01358	2.62019e-06	0.0403929	cortex
TMEM237	0.708487	5.00145	2.75452e-06	0.042461	cortex
CAMTA1	0.708485	5.00142	2.75481e-06	0.0424626	cortex
ACVR2A	0.971635	5.99831	2.73699e-06	0.0427846	cerebellum
RBBP4	0.707776	4.99338	2.84759e-06	0.0438899	cortex
NHLRC2	0.707736	4.99293	2.85285e-06	0.0439681	cortex
PYCR1	-0.707602	-4.99141	2.87076e-06	0.0442413	cortex
IFNAR1	-0.707563	-4.99096	2.87604e-06	0.0443198	cortex
MS4A7	-0.707536	-4.99066	2.87965e-06	0.0443726	cortex
NEDD4	-0.707402	-4.98914	2.89769e-06	0.0446477	cortex
CYBB	-0.707383	-4.98893	2.90017e-06	0.044683	cortex
PPP6R3	0.707234	4.98724	2.92043e-06	0.0449921	cortex
IGSF1	0.707183	4.98666	2.92737e-06	0.0450961	cortex
RPLP1	-0.70712	-4.98595	2.93593e-06	0.045225	cortex
DPY19L2P4	0.706871	4.98313	2.97018e-06	0.0457497	cortex
PGGHG	-0.706756	-4.98184	2.98602e-06	0.0459906	cortex
ZBTB16	0.706302	4.97671	3.04964e-06	0.0469675	cortex
VSIG10L	-0.706237	-4.97597	3.05887e-06	0.0471066	cortex
LOC101928111	-0.705751	-4.97049	3.12853e-06	0.0481762	cortex
IFNLR1	0.705739	4.97035	3.13025e-06	0.0481996	cortex
MDGA1	-0.705715	-4.97009	3.13369e-06	0.0482494	cortex
TMC8	-0.705621	-4.96903	3.1473e-06	0.0484558	cortex
ZFP14	0.705554	4.96827	3.15717e-06	0.0486047	cortex
XKR9	0.705521	4.9679	3.1619e-06	0.0486744	cortex
HLA.DMB	-0.705331	-4.96576	3.18985e-06	0.0491013	cortex
ZDHHC17	0.70427	4.95384	3.34965e-06	0.0515578	cortex
MIR124.2HG	0.703785	4.9484	3.42508e-06	0.0527154	cortex
CDKL1	0.703462	4.94477	3.47631e-06	0.0535004	cortex
UBP1	0.703222	4.94209	3.51462e-06	0.0540864	cortex
FCRLB	0.703188	4.94171	3.52013e-06	0.0541677	cortex
VPS54	0.703186	4.94169	3.52041e-06	0.0541685	cortex
INTS6L	0.969757	5.90632	3.52884e-06	0.0551593	cerebellum
TCTE1	-0.70244	-4.93335	3.64261e-06	0.0560452	cortex
ITGAX	-0.702318	-4.93198	3.663e-06	0.0563552	cortex
DPY19L2P3	0.702314	4.93194	3.66362e-06	0.0563611	cortex
RGL3	-0.702143	-4.93003	3.69231e-06	0.0567988	cortex
NABP1	-0.70208	-4.92933	3.70287e-06	0.0569575	cortex
FAM126B	0.702032	4.92879	3.71108e-06	0.0570801	cortex
EPM2AIP1	0.701975	4.92816	3.72066e-06	0.0572238	cortex
MLLT10	0.701847	4.92673	3.74246e-06	0.0575553	cortex
POLR1D	0.701821	4.92644	3.74685e-06	0.0576191	cortex
AGA	-0.701806	-4.92628	3.74941e-06	0.0576547	cortex
TMEM69	0.701412	4.92188	3.81724e-06	0.0586939	cortex
MAP3K9	0.701402	4.92178	3.81894e-06	0.0587163	cortex
SYCP2	0.700718	4.91417	3.93933e-06	0.0605633	cortex
ZNF229	-0.700532	-4.9121	3.97271e-06	0.0610725	cortex
TM7SF3	0.700385	4.91047	3.99924e-06	0.0614764	cortex
COL4A2	-0.700201	-4.90842	4.03271e-06	0.0619868	cortex
FAM129B	-0.699933	-4.90545	4.08189e-06	0.0627386	cortex
FHOD1	-0.699912	-4.90521	4.08584e-06	0.0627953	cortex
SPARC	-0.699785	-4.90381	4.10925e-06	0.0631509	cortex
IFI27L2	-0.699768	-4.90362	4.1124e-06	0.0631953	cortex
NR2C1	0.699762	4.90355	4.11355e-06	0.0632088	cortex
TRIM7	0.699604	4.9018	4.14303e-06	0.0636576	cortex
HBG1	-0.699388	-4.89942	4.18345e-06	0.0642745	cortex
LIN9	0.699357	4.89907	4.18932e-06	0.0643606	cortex
SGIP1	0.699188	4.89719	4.22149e-06	0.0648505	cortex
NUPR1	-0.699144	-4.89671	4.22982e-06	0.0649742	cortex
ZFHX3	-0.699139	-4.89666	4.23072e-06	0.0649839	cortex
ZNF287	0.698861	4.89358	4.28403e-06	0.0657984	cortex
CERS1	-0.698664	-4.8914	4.32211e-06	0.066379	cortex
PCDH17	-0.698623	-4.89095	4.33004e-06	0.0664964	cortex
LRRN2	-0.698466	-4.88921	4.36081e-06	0.0669646	cortex
PARGP1	0.698377	4.88823	4.37826e-06	0.0672282	cortex
TSEN2	0.698127	4.88547	4.42759e-06	0.0679812	cortex
MCUR1	-0.697794	-4.8818	4.49429e-06	0.0690008	cortex
CD81	-0.697782	-4.88167	4.4966e-06	0.0690318	cortex
ZFYVE9	0.69767	4.88043	4.51935e-06	0.0693765	cortex
CACNA1H	-0.697617	-4.87985	4.52993e-06	0.0695344	cortex
MYL12B	-0.697422	-4.8777	4.56966e-06	0.0701398	cortex
TAF1D	0.696994	4.87299	4.65799e-06	0.0714909	cortex
VAPA	0.696506	4.86762	4.76051e-06	0.0730595	cortex
FKBP14	-0.696143	-4.86363	4.83817e-06	0.0742465	cortex
GLRB	0.696118	4.86336	4.84349e-06	0.0743234	cortex
ZNF223	0.695798	4.85985	4.91288e-06	0.0753833	cortex
LOC101930085	-0.695718	-4.85898	4.93033e-06	0.0756461	cortex
ING3	0.695692	4.85869	4.9361e-06	0.0757297	cortex
ZNF786	0.695046	4.85161	5.07967e-06	0.0779272	cortex
MMD	-0.694868	-4.84967	5.11977e-06	0.0785373	cortex
SHROOM2	0.694864	4.84962	5.12082e-06	0.0785483	cortex
USP9Y	0.694548	4.84617	5.19279e-06	0.0796471	cortex
SLC35F3	0.69435	4.84401	5.23841e-06	0.0803416	cortex
NACC1	-0.694236	-4.84276	5.26501e-06	0.0807442	cortex
ACAD9	-0.693846	-4.83851	5.3563e-06	0.0821389	cortex
CYTL1	-0.693797	-4.83797	5.36796e-06	0.0823123	cortex
MXI1	0.693485	4.83457	5.44228e-06	0.0834465	cortex
STARD3NL	-0.693261	-4.83212	5.49624e-06	0.0842683	cortex
RTBDN	-0.693223	-4.83171	5.50539e-06	0.0844032	cortex
WDFY4	-0.692941	-4.82864	5.57404e-06	0.0854501	cortex
LY86	-0.692821	-4.82733	5.6036e-06	0.0858977	cortex
TRIM52	0.692282	4.82148	5.73758e-06	0.0879457	cortex
FYB1	-0.69227	-4.82135	5.74057e-06	0.0879857	cortex
NGRN	0.692253	4.82116	5.7449e-06	0.0880463	cortex
LRP10	-0.692171	-4.82027	5.76575e-06	0.0883601	cortex
CDH11	-0.691951	-4.81789	5.82133e-06	0.0892061	cortex
RPF1	0.691859	4.81688	5.845e-06	0.0895629	cortex
UQCC3	-0.691802	-4.81626	5.85961e-06	0.0897809	cortex
BACH2	0.691778	4.81601	5.86557e-06	0.0898664	cortex
DHCR7	-0.691656	-4.81469	5.89694e-06	0.0903412	cortex
FBXO9	0.691167	4.80938	6.02443e-06	0.0922883	cortex
RMDN1	-0.691011	-4.8077	6.0654e-06	0.0929098	cortex
TRMO	0.690852	4.80598	6.10758e-06	0.0935498	cortex
ZMYM4	0.69073	4.80465	6.14027e-06	0.0940443	cortex
NUB1	0.690662	4.80392	6.1584e-06	0.094316	cortex
TMEM120A	-0.690658	-4.80387	6.15955e-06	0.0943274	cortex
ISYNA1	-0.690561	-4.80282	6.18564e-06	0.0947207	cortex
STX6	0.690155	4.79844	6.29582e-06	0.0964016	cortex
NAGLU	-0.690133	-4.7982	6.3018e-06	0.0964868	cortex
PKNOX2	0.690112	4.79797	6.30756e-06	0.0965687	cortex
FMN2	0.690109	4.79794	6.30839e-06	0.0965751	cortex
MECP2	0.689926	4.79596	6.35891e-06	0.0973422	cortex
HK2	-0.689897	-4.79565	6.3669e-06	0.0974581	cortex
NOL10	0.689882	4.79549	6.37085e-06	0.0975123	cortex
SEC24C	0.689747	4.79403	6.4085e-06	0.0980821	cortex
ARHGAP22	-0.689573	-4.79216	6.45687e-06	0.0988159	cortex
SNAP29	-0.689266	-4.78884	6.54346e-06	0.100135	cortex
WDR19	0.689246	4.78863	6.54913e-06	0.100215	cortex
PRC1	0.6892	4.78813	6.56221e-06	0.100408	cortex
SPATA33	-0.689145	-4.78754	6.57768e-06	0.100639	cortex
SMARCD3	-0.689044	-4.78645	6.6067e-06	0.101076	cortex
MOSPD2	-0.688694	-4.78269	6.70725e-06	0.102608	cortex
VSIG4	-0.688686	-4.7826	6.70964e-06	0.102637	cortex
EIF3H	-0.688658	-4.7823	6.71787e-06	0.102757	cortex
PARD6B	0.688619	4.78188	6.7292e-06	0.102923	cortex
CENPP	-0.688566	-4.78131	6.74447e-06	0.10315	cortex
PLAGL2	0.688187	4.77724	6.85571e-06	0.104844	cortex
TAS2R31	0.687966	4.77485	6.92154e-06	0.105844	cortex
ROCK2	0.687951	4.7747	6.92582e-06	0.105903	cortex
GADD45A	0.687816	4.77325	6.96618e-06	0.106513	cortex
CEP192	0.687621	4.77116	7.02492e-06	0.107404	cortex
MAGI3	0.687598	4.77091	7.03191e-06	0.107504	cortex
AMMECR1	0.68754	4.77028	7.04961e-06	0.107767	cortex
ROMO1	-0.687324	-4.76796	7.1155e-06	0.108767	cortex
UQCR11	-0.687245	-4.76712	7.13962e-06	0.109129	cortex
SLC44A2	-0.687222	-4.76688	7.14657e-06	0.109228	cortex
KAT8	0.687024	4.76475	7.20761e-06	0.110154	cortex
GOLGA8A	0.686991	4.76441	7.21771e-06	0.110301	cortex
LINC01736	-0.686606	-4.76028	7.33793e-06	0.112131	cortex
KRIT1	0.686532	4.75949	7.3613e-06	0.112481	cortex
APOM	-0.686401	-4.75808	7.40287e-06	0.113109	cortex
LPAR6	-0.686329	-4.75731	7.42577e-06	0.113451	cortex
HBQ1	-0.686276	-4.75675	7.4424e-06	0.113697	cortex
PSENEN	-0.686232	-4.75628	7.4566e-06	0.113907	cortex
LCP1	-0.685647	-4.75002	7.64554e-06	0.116786	cortex
ARRB1	-0.685576	-4.74927	7.66853e-06	0.117129	cortex
PCDHB10	0.685359	4.74695	7.73997e-06	0.118213	cortex
SLC25A1	-0.685316	-4.7465	7.75403e-06	0.11842	cortex
TAS2R10	0.685266	4.74596	7.77064e-06	0.118665	cortex
ARID5B	0.684891	4.74197	7.89576e-06	0.120568	cortex
MYL5	-0.684872	-4.74176	7.90227e-06	0.12066	cortex
CENPM	-0.684692	-4.73984	7.96308e-06	0.12158	cortex
FXYD5	-0.684195	-4.73456	8.13302e-06	0.124167	cortex
DCLRE1A	0.684069	4.73322	8.1767e-06	0.124826	cortex
SIRT4	0.683921	4.73164	8.22831e-06	0.125605	cortex
ADRA2C	-0.68388	-4.73121	8.24244e-06	0.125813	cortex
TMEM208	-0.683703	-4.72933	8.30456e-06	0.126752	cortex
UCHL5	0.683654	4.7288	8.32201e-06	0.127011	cortex
POLR2F	-0.683369	-4.72578	8.42281e-06	0.128541	cortex
A1BG	-0.683345	-4.72553	8.4315e-06	0.128665	cortex
CAP1	-0.683345	-4.72553	8.4315e-06	0.128665	cortex
PRR5	-0.683274	-4.72477	8.45707e-06	0.129038	cortex
INTS8	0.683261	4.72463	8.46163e-06	0.129099	cortex
KDF1	0.683152	4.72347	8.50081e-06	0.129688	cortex
DTWD2	0.683122	4.72315	8.51158e-06	0.129844	cortex
CFD	-0.683102	-4.72295	8.51847e-06	0.129941	cortex
GASAL1	-0.683039	-4.72228	8.54121e-06	0.130279	cortex
KLK7	-0.683033	-4.72222	8.54339e-06	0.130304	cortex
TRIP12	-0.683002	-4.72189	8.55467e-06	0.130467	cortex
DHX33	0.682876	4.72055	8.60054e-06	0.131158	cortex
LUZP2	-0.682765	-4.71937	8.64087e-06	0.131765	cortex
GNG2	-0.682693	-4.71861	8.66726e-06	0.132158	cortex
SIL1	-0.682658	-4.71824	8.68012e-06	0.132346	cortex
LNX2	0.682635	4.71799	8.6885e-06	0.132465	cortex
GUSBP4	0.682559	4.71719	8.71646e-06	0.132882	cortex
LINC00599	0.682372	4.71521	8.78532e-06	0.133923	cortex
MEIG1	-0.682321	-4.71468	8.80407e-06	0.1342	cortex
TAF4B	0.682319	4.71465	8.80499e-06	0.134206	cortex
KCTD12	-0.682284	-4.71428	8.81809e-06	0.134397	cortex
EMSY	0.682268	4.71411	8.82387e-06	0.134476	cortex
JMY	0.682168	4.71306	8.8611e-06	0.135034	cortex
CMTM7	-0.682056	-4.71187	8.90311e-06	0.135666	cortex
ORC4	0.682031	4.7116	8.91261e-06	0.135801	cortex
DTX3	0.681738	4.70851	9.02303e-06	0.137475	cortex
PDCL3P4	0.681359	4.7045	9.16812e-06	0.139676	cortex
TXN	-0.681158	-4.70238	9.24581e-06	0.140851	cortex
TOP1P2	0.681093	4.7017	9.27084e-06	0.141223	cortex
CFAP69	0.681003	4.70075	9.3058e-06	0.14174	cortex
PLEKHM2	0.681004	4.70076	9.30543e-06	0.14174	cortex
KIAA1614	0.680968	4.70038	9.31947e-06	0.141936	cortex
GOLPH3	0.680809	4.6987	9.38212e-06	0.14288	cortex
FOLR2	-0.68076	-4.69818	9.40148e-06	0.143166	cortex
NKAIN2	-0.680706	-4.69761	9.4227e-06	0.14348	cortex
BCL2A1	-0.680558	-4.69605	9.48116e-06	0.14436	cortex
LYST	0.680501	4.69545	9.504e-06	0.144698	cortex
MRPS30	0.680098	4.69121	9.66522e-06	0.147143	cortex
BOD1L1	0.680022	4.69041	9.69603e-06	0.147603	cortex
HTR1F	0.679948	4.68963	9.72599e-06	0.148049	cortex
ATG13	0.679847	4.68857	9.76714e-06	0.148666	cortex
DNAH12	-0.679843	-4.68853	9.76888e-06	0.148682	cortex
ZNF385B	0.679797	4.68804	9.78782e-06	0.148961	cortex
MAP1LC3B	0.679681	4.68682	9.83523e-06	0.149673	cortex
FNDC5	0.679577	4.68573	9.87785e-06	0.150311	cortex
SEC16A	0.679367	4.68352	9.96477e-06	0.151624	cortex
SLC4A3	-0.67899	-4.67957	1.01224e-05	0.154013	cortex
MAFB	0.678821	4.67779	1.01941e-05	0.155092	cortex
UBXN8	-0.678815	-4.67773	1.01965e-05	0.15512	cortex
SCN7A	-0.678694	-4.67646	1.02481e-05	0.155894	cortex
GZF1	0.678659	4.67609	1.0263e-05	0.15611	cortex
FBXO2	-0.678523	-4.67466	1.03212e-05	0.156985	cortex
TUBD1	0.678343	4.67278	1.03984e-05	0.15815	cortex
CCSER1	0.678306	4.67239	1.04144e-05	0.158383	cortex
PNLDC1	0.678263	4.67194	1.04329e-05	0.158654	cortex
FCGR2A	-0.678245	-4.67175	1.04408e-05	0.158763	cortex
ADRB2	-0.677996	-4.66914	1.05494e-05	0.160404	cortex
MIR600HG	0.677895	4.66809	1.05934e-05	0.161063	cortex
USP33	0.677817	4.66727	1.06281e-05	0.161578	cortex
NR1H3	-0.677771	-4.66679	1.06483e-05	0.161876	cortex
FADS2	-0.677654	-4.66556	1.07e-05	0.16265	cortex
DKFZP779M0652	-0.677565	-4.66464	1.07394e-05	0.163238	cortex
CCBE1	-0.677455	-4.66348	1.07884e-05	0.163973	cortex
MON2	0.677341	4.66229	1.08394e-05	0.164738	cortex
GMFG	-0.676934	-4.65804	1.10233e-05	0.167521	cortex
PDP1	0.676922	4.65791	1.10289e-05	0.167595	cortex
TTC21B	0.676689	4.65548	1.11354e-05	0.169203	cortex
FMR1	0.676641	4.65498	1.11573e-05	0.169524	cortex
RASL10A	-0.67651	-4.65362	1.12178e-05	0.170432	cortex
POU6F1	0.676457	4.65307	1.12422e-05	0.170791	cortex
FRMPD4	0.676286	4.65128	1.13219e-05	0.171991	cortex
APOPT1	-0.676183	-4.65021	1.137e-05	0.172711	cortex
SYK	-0.676121	-4.64956	1.13992e-05	0.173142	cortex
FBXO46	0.676117	4.64952	1.1401e-05	0.173158	cortex
SP5	-0.676099	-4.64933	1.14093e-05	0.173273	cortex
HEYL	-0.675819	-4.64641	1.15418e-05	0.175274	cortex
LOC642852	-0.675775	-4.64596	1.15624e-05	0.175576	cortex
GRID2	-0.675648	-4.64463	1.16231e-05	0.176485	cortex
UCHL3	-0.675625	-4.64439	1.16342e-05	0.176642	cortex
SSSCA1	-0.675595	-4.64408	1.16483e-05	0.176845	cortex
TMEM136	-0.675475	-4.64283	1.17059e-05	0.177707	cortex
IPCEF1	0.67545	4.64257	1.17181e-05	0.177881	cortex
DIS3L2	0.675417	4.64223	1.1734e-05	0.178111	cortex
TINCR	-0.675416	-4.64222	1.17345e-05	0.178111	cortex
COG2	0.675348	4.64151	1.17671e-05	0.178589	cortex
MRPS16	-0.675296	-4.64097	1.17925e-05	0.178963	cortex
TRAF3IP3	-0.675202	-4.63999	1.18379e-05	0.17964	cortex
INSM2	0.675168	4.63964	1.18542e-05	0.179875	cortex
HCST	-0.675074	-4.63867	1.19e-05	0.180558	cortex
KLK10	-0.675035	-4.63826	1.19193e-05	0.180839	cortex
MAFG	-0.675001	-4.6379	1.19361e-05	0.181082	cortex
KCNB1	0.674775	4.63556	1.20469e-05	0.182752	cortex
CDYL	0.674677	4.63454	1.20954e-05	0.183475	cortex
HMGB2	0.674578	4.63351	1.21445e-05	0.184208	cortex
KCNJ5	0.983144	5.83924	1.18225e-05	0.184809	subcortex/brainstem
DOC2B	-0.674219	-4.62979	1.23241e-05	0.186919	cortex
SOX5	-0.674132	-4.62888	1.23681e-05	0.187574	cortex
EPB41	0.673979	4.6273	1.24453e-05	0.188734	cortex
SLIT1	-0.673927	-4.62676	1.24722e-05	0.189128	cortex
SLC16A7	0.673923	4.62672	1.24741e-05	0.189144	cortex
LOC440434	-0.673881	-4.62628	1.24953e-05	0.189454	cortex
CPEB4	0.673864	4.6261	1.25042e-05	0.189576	cortex
XRN1	0.673804	4.62548	1.25347e-05	0.190027	cortex
CCDC177	0.673536	4.62271	1.26724e-05	0.192101	cortex
ALOX5	-0.67338	-4.6211	1.27531e-05	0.193312	cortex
MUM1	0.673163	4.61885	1.28666e-05	0.195019	cortex
AHCY	-0.673049	-4.61767	1.29264e-05	0.195913	cortex
CNEP1R1	0.672999	4.61716	1.29526e-05	0.196296	cortex
CCDC189	-0.672941	-4.61655	1.29836e-05	0.196753	cortex
UNC79	0.672594	4.61296	1.31679e-05	0.199533	cortex
ZMYND15	-0.67221	-4.60901	1.33744e-05	0.202649	cortex
PFKFB2	0.672183	4.60873	1.33891e-05	0.202858	cortex
ENY2	-0.671995	-4.60679	1.34915e-05	0.204396	cortex
SUPT16H	0.671977	4.6066	1.35016e-05	0.204536	cortex
KIRREL2	-0.671957	-4.60639	1.35125e-05	0.204687	cortex
TCTA	-0.671902	-4.60582	1.35427e-05	0.205132	cortex
ALS2	0.671775	4.60452	1.36124e-05	0.206173	cortex
DDAH2	-0.67174	-4.60416	1.36316e-05	0.20645	cortex
BTBD11	0.671671	4.60344	1.36698e-05	0.207016	cortex
ARHGAP45	-0.671587	-4.60258	1.37164e-05	0.207707	cortex
NDUFAF8	-0.671504	-4.60172	1.37629e-05	0.208398	cortex
PAPD7	0.671332	4.59995	1.3859e-05	0.209838	cortex
MPHOSPH9	0.671312	4.59974	1.387e-05	0.209991	cortex
IFI27L1	-0.671274	-4.59936	1.3891e-05	0.210296	cortex
GTF2A1	0.671236	4.59896	1.39128e-05	0.210612	cortex
MR1	-0.670965	-4.59617	1.40659e-05	0.212915	cortex
GABRA4	0.670939	4.59591	1.40803e-05	0.21312	cortex
AKR7L	-0.670664	-4.59307	1.42378e-05	0.215489	cortex
DPY19L2	0.670653	4.59296	1.4244e-05	0.215568	cortex
B3GALT6	-0.670403	-4.59039	1.43884e-05	0.21774	cortex
PTGER3	-0.670377	-4.59013	1.44032e-05	0.217949	cortex
SLA	-0.670096	-4.58724	1.45674e-05	0.220419	cortex
IGIP	0.670006	4.58632	1.46199e-05	0.221199	cortex
MMAB	-0.669912	-4.58536	1.46751e-05	0.22202	cortex
URGCP	0.669855	4.58477	1.47091e-05	0.22252	cortex
ZKSCAN4	0.669693	4.5831	1.48052e-05	0.223959	cortex
RASD2	0.669526	4.58139	1.49048e-05	0.22545	cortex
ARNTL	0.66942	4.5803	1.49686e-05	0.2264	cortex
RNASEH2A	-0.669408	-4.58019	1.49754e-05	0.226488	cortex
UBAC2	0.669318	4.57926	1.50298e-05	0.227295	cortex
RAP1B	-0.669284	-4.57891	1.50503e-05	0.22759	cortex
CEP85L	0.669281	4.57888	1.50521e-05	0.227603	cortex
SIDT2	-0.669219	-4.57824	1.50898e-05	0.228157	cortex
EIF1	-0.66918	-4.57785	1.51131e-05	0.228495	cortex
DCP1A	0.668986	4.57586	1.52309e-05	0.230261	cortex
TDRD3	0.668957	4.57557	1.52486e-05	0.230513	cortex
TAS2R45	0.668788	4.57383	1.53526e-05	0.232069	cortex
FBXO21	0.668779	4.57374	1.53578e-05	0.232133	cortex
RPS10	-0.668756	-4.57351	1.53719e-05	0.232331	cortex
ZNF519	0.668755	4.57349	1.53728e-05	0.232331	cortex
SMIM13	0.668728	4.57322	1.53896e-05	0.232567	cortex
GGA2	0.668654	4.57247	1.54349e-05	0.233236	cortex
SMIM10	-0.668624	-4.57216	1.54533e-05	0.2335	cortex
TAF10	-0.668461	-4.57049	1.55544e-05	0.235012	cortex
SLIT3	-0.66823	-4.56812	1.56992e-05	0.237184	cortex
RNASEH2C	-0.66817	-4.56751	1.57366e-05	0.237734	cortex
FBXO15	-0.668042	-4.56621	1.58173e-05	0.238936	cortex
SDHAF2	0.668028	4.56607	1.5826e-05	0.239052	cortex
RNASE6	-0.667992	-4.5657	1.58488e-05	0.239381	cortex
FCGR1B	-0.667981	-4.56558	1.58559e-05	0.239472	cortex
RER1	-0.667921	-4.56497	1.58937e-05	0.240026	cortex
OIP5.AS1	0.667896	4.56472	1.59097e-05	0.240253	cortex
RPL29	-0.667833	-4.56407	1.595e-05	0.240845	cortex
ZFX	0.667603	4.56172	1.60971e-05	0.24305	cortex
UBE2A	-0.667591	-4.5616	1.61048e-05	0.24315	cortex
PALB2	0.667552	4.5612	1.61296e-05	0.243509	cortex
RPS12	-0.667437	-4.56003	1.62038e-05	0.244613	cortex
EIF4EBP1	-0.667345	-4.55909	1.62634e-05	0.245495	cortex
ARHGEF40	-0.667243	-4.55805	1.63294e-05	0.246476	cortex
GPR180	0.66711	4.55669	1.64161e-05	0.247768	cortex
LMCD1	-0.66702	-4.55577	1.64753e-05	0.248645	cortex
DSCC1	0.666874	4.55429	1.65708e-05	0.250071	cortex
LIN7B	-0.666628	-4.55179	1.67334e-05	0.252507	cortex
H1F0	0.666516	4.55065	1.68082e-05	0.253619	cortex
ZNF567	0.666437	4.54984	1.68614e-05	0.254404	cortex
PRO1804	0.666423	4.5497	1.68702e-05	0.254521	cortex
RIIAD1	-0.666187	-4.54729	1.70294e-05	0.256905	cortex
ZBED9	0.666087	4.54628	1.70969e-05	0.257906	cortex
C1ORF50	-0.665792	-4.54328	1.7298e-05	0.260924	cortex
CD99	-0.665695	-4.54229	1.73645e-05	0.261909	cortex
LINC00320	-0.665597	-4.5413	1.74321e-05	0.262911	cortex
SMIM29	-0.665575	-4.54107	1.74472e-05	0.263122	cortex
ALOX5AP	-0.665517	-4.54048	1.74875e-05	0.263711	cortex
TAS2R43	0.665341	4.5387	1.76097e-05	0.265536	cortex
ADD2	0.665219	4.53746	1.76946e-05	0.2668	cortex
EML6	0.665217	4.53744	1.76959e-05	0.266801	cortex
NTSR1	-0.665049	-4.53574	1.78135e-05	0.268556	cortex
SNRK	0.665039	4.53563	1.78209e-05	0.26865	cortex
CDC42BPB	-0.664902	-4.53425	1.79175e-05	0.270088	cortex
CUL3	0.664844	4.53366	1.79581e-05	0.270682	cortex
FLVCR1.AS1	-0.664825	-4.53347	1.79718e-05	0.270872	cortex
C6ORF118	-0.664813	-4.53334	1.79804e-05	0.270983	cortex
CNIH1	0.6647	4.5322	1.80605e-05	0.272172	cortex
PLCG2	-0.66469	-4.5321	1.80677e-05	0.272263	cortex
SQLE	-0.664669	-4.53188	1.80831e-05	0.272476	cortex
ETFB	-0.66466	-4.53179	1.80892e-05	0.272546	cortex
STS	0.66466	4.5318	1.80889e-05	0.272546	cortex
ST8SIA1	0.664521	4.53038	1.8189e-05	0.274017	cortex
RORB	0.664416	4.52932	1.8264e-05	0.27513	cortex
NUP54	0.664411	4.52927	1.8268e-05	0.275171	cortex
GNPDA2	0.66435	4.52866	1.83112e-05	0.275804	cortex
WDR66	-0.663881	-4.52391	1.86524e-05	0.280923	cortex
DTNBP1	-0.663864	-4.52374	1.86649e-05	0.281093	cortex
CASP1	-0.663858	-4.52367	1.86698e-05	0.281149	cortex
ZCRB1	-0.663838	-4.52348	1.8684e-05	0.281343	cortex
PAOX	-0.663795	-4.52304	1.87156e-05	0.281801	cortex
ZNF480	-0.663566	-4.52072	1.8885e-05	0.284332	cortex
CISD2	0.663497	4.52003	1.8936e-05	0.285082	cortex
IL1RAP	0.663462	4.51967	1.89627e-05	0.285464	cortex
TBR1	0.663429	4.51934	1.8987e-05	0.285812	cortex
TG	-0.663336	-4.5184	1.90562e-05	0.286833	cortex
ZRANB1	0.663328	4.51832	1.9062e-05	0.286903	cortex
S100A11	-0.663282	-4.51785	1.90967e-05	0.287405	cortex
GNB4	-0.663168	-4.51671	1.9182e-05	0.28867	cortex
ZBTB34	0.663165	4.51667	1.91846e-05	0.288689	cortex
PTPN4	0.663148	4.5165	1.91971e-05	0.288859	cortex
KIAA1107	0.663027	4.51528	1.92888e-05	0.29022	cortex
FMN1	0.662869	4.51369	1.94081e-05	0.291995	cortex
DEGS1	-0.662829	-4.51328	1.94391e-05	0.292442	cortex
HES1	-0.662611	-4.51108	1.96054e-05	0.294924	cortex
PPM1L	0.66249	4.50986	1.96988e-05	0.296309	cortex
CCR1	-0.66246	-4.50956	1.97217e-05	0.296633	cortex
RND1	0.66235	4.50845	1.98069e-05	0.297895	cortex
AGO1	0.6623	4.50795	1.98451e-05	0.298451	cortex
LRRK2	0.662226	4.5072	1.99031e-05	0.299302	cortex
SLC12A5	0.662212	4.50706	1.99135e-05	0.299439	cortex
MAP3K13	0.662175	4.50669	1.99427e-05	0.299859	cortex
BAIAP2	-0.662155	-4.50648	1.99586e-05	0.300077	cortex
POLR2J	-0.662132	-4.50626	1.99759e-05	0.300317	cortex
LINC01315	-0.662019	-4.50512	2.00645e-05	0.301629	cortex
USP9X	-0.661973	-4.50465	2.01009e-05	0.302157	cortex
ABHD13	0.66193	4.50422	2.01346e-05	0.302643	cortex
RPS6KA3	0.661776	4.50267	2.02558e-05	0.304445	cortex
PIK3R1	0.661703	4.50194	2.03132e-05	0.305287	cortex
SLC19A2	0.661667	4.50158	2.03417e-05	0.305695	cortex
CCDC144CP	0.661663	4.50153	2.03455e-05	0.305731	cortex
ZNF580	-0.661649	-4.50139	2.03563e-05	0.305874	cortex
ZBED5	0.661472	4.49961	2.04976e-05	0.307976	cortex
RAB35	-0.661456	-4.49944	2.05104e-05	0.308148	cortex
BMS1P1	0.661434	4.49923	2.05276e-05	0.308386	cortex
TMEM18	-0.661414	-4.49903	2.05437e-05	0.308608	cortex
TNFAIP8L2	-0.661408	-4.49896	2.05486e-05	0.308661	cortex
RPS2P32	-0.661356	-4.49845	2.05898e-05	0.309259	cortex
HIST1H2AC	-0.661326	-4.49814	2.0614e-05	0.309601	cortex
IPO5	0.661273	4.49761	2.06564e-05	0.310218	cortex
FDXR	-0.661098	-4.49586	2.07976e-05	0.312317	cortex
RARB	0.661012	4.49499	2.08676e-05	0.313348	cortex
ZDHHC24	-0.660945	-4.49432	2.0922e-05	0.314143	cortex
RANBP17	0.660914	4.494	2.09477e-05	0.314509	cortex
CLPX	0.660821	4.49307	2.1023e-05	0.315619	cortex
FGF12	0.660721	4.49206	2.11054e-05	0.316834	cortex
JMJD1C	0.660591	4.49075	2.12123e-05	0.318419	cortex
LNP1	0.660538	4.49023	2.12555e-05	0.319044	cortex
PSEN2	-0.66049	-4.48974	2.12957e-05	0.319628	cortex
LRMDA	-0.660469	-4.48953	2.13128e-05	0.319862	cortex
GSDMB	0.660445	4.48929	2.13329e-05	0.320143	cortex
TDRD1	0.660369	4.48853	2.13955e-05	0.321061	cortex
RNLS	0.660367	4.48851	2.13976e-05	0.321071	cortex
TRIM44	0.660241	4.48725	2.1502e-05	0.322616	cortex
ACSL3	0.660236	4.4872	2.15064e-05	0.322661	cortex
ATP7B	0.952707	5.26175	2.06675e-05	0.323033	cerebellum
ATP4A	0.660059	4.48543	2.16542e-05	0.324856	cortex
MIA3	0.659852	4.48335	2.18291e-05	0.327459	cortex
ELF4	-0.659835	-4.48318	2.1843e-05	0.327645	cortex
SAMD9	-0.659802	-4.48285	2.1871e-05	0.328043	cortex
BLOC1S1	-0.659785	-4.48268	2.18854e-05	0.328237	cortex
RAP2A	0.659653	4.48136	2.19976e-05	0.329899	cortex
NPB	-0.659635	-4.48117	2.20133e-05	0.330111	cortex
THAP10	0.659627	4.48109	2.20203e-05	0.330194	cortex
C8G	-0.65937	-4.47852	2.22403e-05	0.333472	cortex
HNRNPDL	0.65934	4.47823	2.22654e-05	0.333825	cortex
BLVRB	-0.659179	-4.47661	2.24047e-05	0.335891	cortex
DHX35	0.659129	4.47611	2.24483e-05	0.336523	cortex
MT2A	-0.659124	-4.47606	2.24522e-05	0.336558	cortex
NAP1L2	0.65909	4.47572	2.24822e-05	0.336986	cortex
LZTS3	0.658832	4.47314	2.27069e-05	0.340331	cortex
RICTOR	0.658654	4.47136	2.28639e-05	0.342662	cortex
TSPYL1	0.65861	4.47093	2.2902e-05	0.343209	cortex
STUM	-0.658565	-4.47047	2.29421e-05	0.343788	cortex
C3	-0.658523	-4.47005	2.29794e-05	0.344324	cortex
RTKN2	0.658508	4.46991	2.29923e-05	0.344494	cortex
CCNH	-0.658499	-4.46981	2.30005e-05	0.344594	cortex
MCF2L	0.658386	4.46869	2.31009e-05	0.346075	cortex
AHI1	0.658372	4.46855	2.31131e-05	0.346235	cortex
C11ORF65	-0.658319	-4.46802	2.31607e-05	0.346924	cortex
2023-03-06	0.658249	4.46732	2.32229e-05	0.347832	cortex
RNF165	0.658203	4.46686	2.32641e-05	0.348427	cortex
ARL8A	-0.658141	-4.46624	2.33199e-05	0.349239	cortex
MTDH	0.658106	4.46589	2.33517e-05	0.349691	cortex
IRF5	0.979126	5.57493	2.23837e-05	0.349879	subcortex/brainstem
MARK4	-0.657813	-4.46296	2.36164e-05	0.353632	cortex
ZNF566	0.657799	4.46283	2.36284e-05	0.353789	cortex
FKBP1B	-0.657735	-4.46219	2.36869e-05	0.35464	cortex
L2HGDH	0.657685	4.46169	2.37326e-05	0.355301	cortex
RILPL1	-0.657488	-4.45972	2.39133e-05	0.357981	cortex
CKS1B	-0.657469	-4.45954	2.39303e-05	0.358213	cortex
LRFN5	0.65737	4.45855	2.40215e-05	0.359554	cortex
CHST14	-0.657238	-4.45724	2.41431e-05	0.36135	cortex
S100Z	-0.657222	-4.45708	2.41579e-05	0.361548	cortex
FAM106A	0.657214	4.457	2.41659e-05	0.361643	cortex
CPEB3	0.657149	4.45635	2.42265e-05	0.362526	cortex
DIS3L	-0.657119	-4.45606	2.42535e-05	0.362906	cortex
NIT2	-0.656961	-4.45448	2.44012e-05	0.36509	cortex
TYROBP	-0.656783	-4.45271	2.45685e-05	0.36757	cortex
PINX1	0.656725	4.45214	2.46226e-05	0.368354	cortex
GLCCI1	0.656596	4.45084	2.47453e-05	0.370165	cortex
FAM177A1	-0.656529	-4.45018	2.48087e-05	0.371089	cortex
TRAPPC8	0.656487	4.44977	2.48483e-05	0.371656	cortex
MAML2	-0.656459	-4.44949	2.48746e-05	0.372024	cortex
LST1	-0.656313	-4.44803	2.50146e-05	0.374094	cortex
FAM76B	0.656276	4.44767	2.50494e-05	0.374588	cortex
TBX19	-0.656172	-4.44664	2.51491e-05	0.376055	cortex
KYAT1	0.656149	4.44641	2.51715e-05	0.376364	cortex
OLR1	0.65605	4.44542	2.52673e-05	0.377772	cortex
LINC00515	0.655991	4.44484	2.53239e-05	0.378592	cortex
ROBO2	-0.655704	-4.44199	2.56027e-05	0.382735	cortex
ITGB7	-0.655518	-4.44014	2.57851e-05	0.385435	cortex
TLR2	-0.65551	-4.44007	2.57928e-05	0.385525	cortex
HECW2	0.655365	4.43862	2.59365e-05	0.387647	cortex
LYSMD4	0.655255	4.43753	2.60453e-05	0.389248	cortex
ROM1	-0.655157	-4.43656	2.61424e-05	0.390671	cortex
TBXA2R	-0.655135	-4.43635	2.6164e-05	0.390969	cortex
FILIP1	-0.655114	-4.43614	2.61849e-05	0.391255	cortex
HIST1H2AD	-0.65509	-4.4359	2.62096e-05	0.391597	cortex
C15ORF40	-0.655085	-4.43585	2.62144e-05	0.391643	cortex
GALE	0.655071	4.43571	2.62278e-05	0.391817	cortex
CSPG4	-0.65505	-4.4355	2.62489e-05	0.392107	cortex
C3ORF58	0.655041	4.43541	2.62586e-05	0.392225	cortex
RGS10	-0.655027	-4.43528	2.62719e-05	0.392397	cortex
LIN7A	0.654759	4.43262	2.65415e-05	0.396398	cortex
C12ORF75	-0.654678	-4.43182	2.66228e-05	0.397585	cortex
LINC00476	0.654668	4.43172	2.66336e-05	0.397719	cortex
CCDC153	-0.654566	-4.43071	2.67371e-05	0.399239	cortex
PEX10	-0.654387	-4.42894	2.69193e-05	0.401932	cortex
PFN4	0.978074	5.51407	2.592e-05	0.40513	subcortex/brainstem
LDOC1	-0.653917	-4.42429	2.74034e-05	0.409133	cortex
RNF181	-0.653909	-4.42421	2.74122e-05	0.409237	cortex
XKR4	-0.65388	-4.42393	2.7442e-05	0.409654	cortex
C17ORF75	0.653852	4.42365	2.74709e-05	0.410058	cortex
TMEM200A	-0.653761	-4.42275	2.75661e-05	0.411452	cortex
CARMIL3	-0.653744	-4.42258	2.7584e-05	0.411691	cortex
ARHGAP18	-0.653732	-4.42246	2.75967e-05	0.411853	cortex
SUSD3	-0.653708	-4.42223	2.76215e-05	0.412196	cortex
PLEKHM3	0.653688	4.42203	2.76425e-05	0.412482	cortex
PDSS1	0.653615	4.4213	2.77192e-05	0.413599	cortex
FAM81A	0.653608	4.42124	2.77262e-05	0.413675	cortex
FAM212A	-0.653554	-4.4207	2.7783e-05	0.414494	cortex
PLAC4	-0.653359	-4.41878	2.79885e-05	0.417532	cortex
RPL27A	-0.653312	-4.41831	2.80387e-05	0.418254	cortex
SLC38A11	0.653312	4.41831	2.80389e-05	0.418254	cortex
SATB1	0.653261	4.41781	2.80927e-05	0.419002	cortex
FLRT1	-0.653203	-4.41724	2.81546e-05	0.419898	cortex
CARD16	-0.653113	-4.41635	2.82502e-05	0.421296	cortex
TMEM256	-0.653044	-4.41568	2.83235e-05	0.422361	cortex
MIF.AS1	-0.65292	-4.41445	2.84573e-05	0.424327	cortex
THBS4	-0.652896	-4.41421	2.84828e-05	0.424679	cortex
CCNB1IP1	0.65273	4.41258	2.86615e-05	0.427315	cortex
LRPPRC	0.652661	4.4119	2.87363e-05	0.428401	cortex
PTPRC	-0.652642	-4.41171	2.87569e-05	0.42868	cortex
OAZ3	-0.652602	-4.41132	2.88003e-05	0.429298	cortex
ZNRD1	0.652509	4.41039	2.89023e-05	0.430789	cortex
EMILIN3	0.652187	4.40723	2.92543e-05	0.436007	cortex
KCND3	0.652154	4.40691	2.92909e-05	0.436523	cortex
TTYH1	-0.652013	-4.40551	2.94473e-05	0.438824	cortex
ACOT8	-0.651782	-4.40324	2.97044e-05	0.442625	cortex
SPATA2	0.651694	4.40238	2.98029e-05	0.444064	cortex
ZNF232	0.651636	4.4018	2.98682e-05	0.445006	cortex
RPL29P2	-0.651627	-4.40171	2.98784e-05	0.445129	cortex
SH3BP1	0.651407	4.39955	3.01263e-05	0.448791	cortex
URB1.AS1	-0.651395	-4.39944	3.01394e-05	0.448956	cortex
SLC7A5	-0.948525	-5.13887	2.88594e-05	0.451044	cerebellum
ZNF547	0.651212	4.39764	3.03478e-05	0.452031	cortex
SYT17	-0.651157	-4.3971	3.04097e-05	0.452921	cortex
COQ3	0.651145	4.39698	3.04238e-05	0.453102	cortex
SIPA1	-0.651036	-4.39591	3.05484e-05	0.454926	cortex
BTBD9	-0.651026	-4.39581	3.05598e-05	0.455065	cortex
TET1	0.65086	4.39418	3.07511e-05	0.457885	cortex
KRT17	-0.650759	-4.39319	3.08675e-05	0.459586	cortex
SMIM27	-0.650384	-4.38951	3.1304e-05	0.466054	cortex
GMIP	-0.650328	-4.38896	3.13698e-05	0.467002	cortex
DDHD1	0.650255	4.38825	3.14554e-05	0.468245	cortex
ENO1	-0.650131	-4.38704	3.16013e-05	0.470386	cortex
ZFP36L1	-0.650127	-4.38699	3.16065e-05	0.470431	cortex
GPATCH8	0.650021	4.38596	3.17317e-05	0.472263	cortex
MCPH1	0.649879	4.38456	3.19011e-05	0.474752	cortex
ARPC5	-0.649773	-4.38353	3.20267e-05	0.476589	cortex
MTMR9LP	-0.649729	-4.3831	3.20793e-05	0.477341	cortex
C10ORF82	0.976823	5.44534	3.05853e-05	0.478018	subcortex/brainstem
GTF3C3	0.649596	4.3818	3.22392e-05	0.479687	cortex
EMG1	-0.649547	-4.38131	3.22988e-05	0.480542	cortex
CCDC86	-0.649543	-4.38128	3.23031e-05	0.480573	cortex
LOC105374546	-0.649475	-4.38062	3.23849e-05	0.481758	cortex
NOVA2	-0.64929	-4.3788	3.261e-05	0.485074	cortex
RRAS	-0.649246	-4.37837	3.26634e-05	0.485836	cortex
NPHS1	-0.649166	-4.37759	3.27604e-05	0.487245	cortex
THAP2	0.649056	4.37652	3.28951e-05	0.489215	cortex
ACTR1B	0.648983	4.37581	3.29842e-05	0.490508	cortex
OVGP1	0.947393	5.10729	3.14387e-05	0.491323	cerebellum
EPC2	0.64891	4.37508	3.3075e-05	0.491825	cortex
ADD1	0.648864	4.37464	3.31316e-05	0.492633	cortex
PCED1B	-0.648702	-4.37306	3.33312e-05	0.495569	cortex
NR1D1	0.648566	4.37173	3.35e-05	0.498044	cortex
PCGF6	0.648535	4.37143	3.35388e-05	0.498587	cortex
LOXL3	-0.64852	-4.37128	3.35579e-05	0.498839	cortex
HGH1	-0.648444	-4.37054	3.36522e-05	0.500206	cortex
PSMD9	-0.64832	-4.36933	3.38077e-05	0.502484	cortex
MRC1	-0.64824	-4.36855	3.39083e-05	0.503945	cortex
ZNF543	0.648219	4.36834	3.39354e-05	0.504314	cortex
SGK494	0.648169	4.36785	3.39982e-05	0.505213	cortex
ERICH6.AS1	-0.648156	-4.36772	3.40154e-05	0.505435	cortex
SETX	0.648101	4.36719	3.40837e-05	0.506415	cortex
BMS1P2	0.648002	4.36623	3.42094e-05	0.50825	cortex
MAGI2.AS3	0.648	4.36621	3.42117e-05	0.50825	cortex
PLEKHG1	0.647935	4.36557	3.42947e-05	0.509447	cortex
HSD17B10	-0.647866	-4.36489	3.43834e-05	0.510731	cortex
RSPH3	0.647865	4.36489	3.43837e-05	0.510731	cortex
GALR1	0.64786	4.36484	3.4391e-05	0.510775	cortex
STXBP1	0.647808	4.36433	3.44566e-05	0.511716	cortex
AIF1	-0.647745	-4.36372	3.4537e-05	0.512875	cortex
SESN2	0.647726	4.36353	3.45622e-05	0.513215	cortex
FAM120AOS	-0.647577	-4.36208	3.47536e-05	0.516022	cortex
TFB2M	0.647572	4.36203	3.47593e-05	0.516072	cortex
SPHKAP	-0.647378	-4.36015	3.50097e-05	0.519754	cortex
RAB13	-0.647337	-4.35974	3.50636e-05	0.52052	cortex
FAM86C1	-0.647282	-4.35921	3.51351e-05	0.521545	cortex
AP3S1	-0.647274	-4.35913	3.51455e-05	0.521665	cortex
PRDM2	0.647189	4.35831	3.52553e-05	0.52326	cortex
FRAT1	0.647171	4.35813	3.52798e-05	0.523588	cortex
DLEU1	-0.647158	-4.35801	3.52959e-05	0.523792	cortex
TSPAN4	-0.64711	-4.35753	3.53594e-05	0.524698	cortex
CCDC47	0.647048	4.35693	3.54405e-05	0.525866	cortex
SCAI	0.647015	4.35661	3.54841e-05	0.526478	cortex
LOC100130331	-0.646984	-4.35631	3.55245e-05	0.527042	cortex
GPRIN2	-0.646912	-4.35561	3.5619e-05	0.528408	cortex
CCDC112	-0.646888	-4.35537	3.5651e-05	0.528847	cortex
FAM207A	-0.646886	-4.35535	3.56537e-05	0.528851	cortex
LRRC75B	0.976022	5.40319	3.38498e-05	0.529005	subcortex/brainstem
IFT27	-0.646772	-4.35424	3.58039e-05	0.531043	cortex
CHRNB1	-0.64671	-4.35364	3.58861e-05	0.532226	cortex
LINGO3	-0.646652	-4.35308	3.59627e-05	0.533326	cortex
LINC02381	-0.646644	-4.353	3.59733e-05	0.533447	cortex
ANXA2	-0.646642	-4.35298	3.5976e-05	0.533453	cortex
ELAVL4	0.646629	4.35285	3.59934e-05	0.533674	cortex
MGA	0.646573	4.35231	3.60673e-05	0.534734	cortex
DAD1	-0.646352	-4.35016	3.63635e-05	0.539089	cortex
GNG8	-0.646266	-4.34933	3.6479e-05	0.540765	cortex
RTN4RL2	-0.646249	-4.34916	3.65012e-05	0.541058	cortex
SCPEP1	-0.646237	-4.34905	3.65176e-05	0.541264	cortex
CD63	-0.646216	-4.34885	3.65455e-05	0.541641	cortex
GTF2H5	-0.646146	-4.34817	3.664e-05	0.543005	cortex
FAM217B	0.646047	4.3472	3.67748e-05	0.544965	cortex
SMIM10L2A	-0.646036	-4.3471	3.67886e-05	0.545133	cortex
SUGP2	0.646011	4.34685	3.68226e-05	0.545601	cortex
PSME1	-0.645961	-4.34636	3.68912e-05	0.546581	cortex
RAD54B	0.645943	4.34619	3.69152e-05	0.546899	cortex
PLAC9	-0.645913	-4.3459	3.69561e-05	0.547468	cortex
ZNF669	0.645879	4.34557	3.70023e-05	0.548116	cortex
LZTFL1	0.645752	4.34434	3.71761e-05	0.550652	cortex
GLIPR1	0.645698	4.34381	3.72501e-05	0.551711	cortex
MOK	0.645645	4.3433	3.73233e-05	0.552758	cortex
CTBP2	-0.64564	-4.34325	3.73295e-05	0.552813	cortex
TMEM198B	-0.645623	-4.34309	3.73522e-05	0.553111	cortex
LINC01637	0.645578	4.34265	3.74146e-05	0.553998	cortex
ANGPTL4	-0.645523	-4.34212	3.74901e-05	0.555079	cortex
STPG1	0.645517	4.34206	3.74984e-05	0.555163	cortex
TSPYL4	0.645346	4.3404	3.7735e-05	0.558628	cortex
RADIL	0.645149	4.33849	3.80096e-05	0.562657	cortex
ERICH5	0.645113	4.33814	3.80594e-05	0.563356	cortex
LINC00632	0.645022	4.33726	3.81868e-05	0.565203	cortex
CTIF	0.644986	4.33691	3.82374e-05	0.565914	cortex
CHID1	-0.644779	-4.3349	3.85294e-05	0.570197	cortex
PNPLA3	-0.644701	-4.33415	3.86397e-05	0.571791	cortex
TSPAN13	0.644681	4.33396	3.86676e-05	0.572165	cortex
LRRC36	-0.644611	-4.33328	3.87678e-05	0.573608	cortex
ACADVL	-0.644571	-4.3329	3.88237e-05	0.574397	cortex
JUN	-0.644517	-4.33237	3.89005e-05	0.575495	cortex
FSBP	0.644452	4.33174	3.89938e-05	0.576835	cortex
HIST1H2BO	-0.644424	-4.33147	3.9034e-05	0.577391	cortex
TKFC	-0.644404	-4.33128	3.90623e-05	0.57777	cortex
STAB1	-0.644289	-4.33016	3.92276e-05	0.580176	cortex
ITGB2	-0.644284	-4.33012	3.92342e-05	0.580234	cortex
GPR137C	0.644271	4.32999	3.92536e-05	0.580482	cortex
ZNF365	0.644257	4.32985	3.92735e-05	0.580738	cortex
TAS2R50	0.644184	4.32915	3.93789e-05	0.582256	cortex
DUT	0.644106	4.32839	3.94914e-05	0.58388	cortex
GRN	-0.644058	-4.32794	3.95596e-05	0.584849	cortex
FBN1	0.644026	4.32762	3.96072e-05	0.585514	cortex
SNRPD3	-0.643998	-4.32736	3.96466e-05	0.586056	cortex
PSORS1C1	-0.643982	-4.3272	3.96703e-05	0.586366	cortex
S100A13	-0.64396	-4.32699	3.97022e-05	0.586798	cortex
RSU1	-0.643935	-4.32675	3.97382e-05	0.587291	cortex
MIR29B2CHG	0.643882	4.32623	3.98164e-05	0.588406	cortex
PHYH	0.643841	4.32584	3.98748e-05	0.58923	cortex
POGZ	0.643839	4.32581	3.98791e-05	0.589253	cortex
LOC101927974	-0.643822	-4.32566	3.99026e-05	0.589561	cortex
SHISA5	-0.643785	-4.32529	3.99575e-05	0.590332	cortex
GCDH	-0.64374	-4.32486	4.00234e-05	0.591265	cortex
LINC00473	0.643721	4.32467	4.00509e-05	0.591633	cortex
ABRACL	0.643718	4.32465	4.00552e-05	0.591656	cortex
GNPAT	0.643631	4.3238	4.01832e-05	0.593506	cortex
PPP1R1A	-0.643585	-4.32336	4.02499e-05	0.594451	cortex
DYDC2	-0.643525	-4.32278	4.03383e-05	0.595716	cortex
BAZ1B	0.643521	4.32274	4.03444e-05	0.595766	cortex
CHP2	-0.643496	-4.3225	4.03819e-05	0.596279	cortex
DCUN1D2	0.643424	4.32181	4.04876e-05	0.5978	cortex
SACM1L	0.643357	4.32116	4.05867e-05	0.599222	cortex
CCDC102A	-0.643349	-4.32108	4.0599e-05	0.599363	cortex
ARHGEF28	-0.643248	-4.32011	4.07479e-05	0.60152	cortex
IL15RA	0.643191	4.31956	4.08328e-05	0.602733	cortex
ADIRF	-0.643097	-4.31866	4.0973e-05	0.604761	cortex
MBTD1	0.643079	4.31848	4.10004e-05	0.605125	cortex
ACTR3B	-0.642942	-4.31716	4.12053e-05	0.608108	cortex
RBM14	0.642834	4.31612	4.13677e-05	0.610462	cortex
GLS2	0.642768	4.31548	4.14677e-05	0.611898	cortex
TCTEX1D1	0.64275	4.31531	4.14942e-05	0.612247	cortex
RFPL2	0.642734	4.31515	4.15187e-05	0.612568	cortex
CH17.340M24.3	-0.642689	-4.31472	4.15866e-05	0.613527	cortex
KCNQ1	-0.642685	-4.31468	4.15933e-05	0.613585	cortex
SLC38A6	0.64262	4.31406	4.16913e-05	0.614989	cortex
RCN3	0.642556	4.31344	4.17891e-05	0.616389	cortex
BCL10	0.642528	4.31317	4.18311e-05	0.616967	cortex
KBTBD4	0.64248	4.31271	4.19039e-05	0.617999	cortex
HEXA	-0.642433	-4.31225	4.19764e-05	0.619025	cortex
TNRC6A	0.642376	4.31171	4.20628e-05	0.620258	cortex
BPNT1	-0.642172	-4.30974	4.2377e-05	0.624848	cortex
CMTM3	-0.64186	-4.30674	4.28588e-05	0.631911	cortex
CYB5D2	-0.641839	-4.30653	4.28928e-05	0.632369	cortex
PDIA5	0.641807	4.30623	4.29413e-05	0.63304	cortex
ONECUT1	-0.641771	-4.30588	4.29976e-05	0.633827	cortex
NOXO1	0.641707	4.30526	4.30986e-05	0.635273	cortex
GSTP1	-0.64165	-4.30471	4.31876e-05	0.63654	cortex
PSTPIP1	-0.64165	-4.30472	4.31875e-05	0.63654	cortex
ZCCHC12	-0.641634	-4.30456	4.3212e-05	0.636815	cortex
TRMT11	0.641518	4.30344	4.33949e-05	0.639467	cortex
MANEAL	-0.64151	-4.30337	4.34075e-05	0.63961	cortex
PCNA	0.641386	4.30217	4.36035e-05	0.642453	cortex
SMOC1	-0.641229	-4.30067	4.38514e-05	0.646063	cortex
SLC38A9	0.641184	4.30023	4.39236e-05	0.647082	cortex
PPP1R32	-0.641059	-4.29903	4.41227e-05	0.649971	cortex
MORN5	-0.640887	-4.29739	4.43975e-05	0.653975	cortex
NENF	-0.640656	-4.29516	4.47708e-05	0.659429	cortex
TRIB1	-0.640645	-4.29506	4.47886e-05	0.659647	cortex
BCL11A	0.640506	4.29373	4.50141e-05	0.662922	cortex
TIMP1	-0.640487	-4.29355	4.50442e-05	0.66332	cortex
MBLAC1	0.943179	4.99526	4.25672e-05	0.665198	cerebellum
TIAL1	0.943152	4.99455	4.26488e-05	0.66643	cerebellum
ETFDH	-0.64035	-4.29223	4.52677e-05	0.666566	cortex
CCL2	-0.640253	-4.2913	4.54266e-05	0.668861	cortex
NKX6.3	0.640205	4.29085	4.55049e-05	0.669969	cortex
ETS2	0.640116	4.28999	4.56509e-05	0.672073	cortex
GTF2F2	-0.640107	-4.2899	4.56666e-05	0.672257	cortex
PALM	-0.640058	-4.28944	4.5747e-05	0.673396	cortex
FKRP	-0.639958	-4.28847	4.59132e-05	0.675796	cortex
ALDH1A3	0.639806	4.28702	4.61651e-05	0.679457	cortex
POLR3F	0.942859	4.98708	4.35182e-05	0.679972	cerebellum
OSBP2	0.639754	4.28652	4.62511e-05	0.680678	cortex
TMEM238	-0.639613	-4.28517	4.64876e-05	0.684111	cortex
FBL	-0.639569	-4.28475	4.65601e-05	0.685132	cortex
SPATA18	-0.639548	-4.28455	4.65957e-05	0.685609	cortex
CPAMD8	-0.639268	-4.28187	4.70674e-05	0.692502	cortex
TBCEL	0.639237	4.28158	4.71195e-05	0.693222	cortex
HNRNPUL2	0.639188	4.2811	4.72037e-05	0.694413	cortex
TIMP4	-0.639026	-4.27955	4.74792e-05	0.698419	cortex
PIRT	-0.638884	-4.2782	4.77217e-05	0.701939	cortex
NBDY	-0.638872	-4.27808	4.77427e-05	0.7022	cortex
PAXIP1	0.638834	4.27772	4.78083e-05	0.703083	cortex
UBL5	-0.638835	-4.27773	4.7806e-05	0.703083	cortex
DSEL	-0.638787	-4.27727	4.78887e-05	0.704204	cortex
GAS2	0.63871	4.27654	4.8021e-05	0.706101	cortex
CAPZA1	0.973572	5.28254	4.52359e-05	0.706901	subcortex/brainstem
C2ORF42	0.638633	4.2758	4.81546e-05	0.708018	cortex
BCL7A	0.638521	4.27473	4.83475e-05	0.710804	cortex
PLCB2	-0.638443	-4.27398	4.84835e-05	0.712757	cortex
KLHL8	0.638413	4.2737	4.85354e-05	0.713471	cortex
PPARGC1A	0.638407	4.27364	4.85466e-05	0.713587	cortex
RGS6	0.638399	4.27357	4.85594e-05	0.713726	cortex
PTDSS1	-0.638368	-4.27327	4.86142e-05	0.714482	cortex
PRRT4	0.638362	4.27321	4.86243e-05	0.714582	cortex
RUNDC3B	0.638273	4.27237	4.87789e-05	0.716806	cortex
MBNL2	0.638227	4.27192	4.88606e-05	0.717958	cortex
MRPS33	-0.638059	-4.27032	4.91558e-05	0.722246	cortex
MRPS25	-0.637968	-4.26945	4.93161e-05	0.724553	cortex
KHDRBS2	0.637947	4.26925	4.93523e-05	0.725035	cortex
HCFC1R1	-0.637926	-4.26905	4.93894e-05	0.72553	cortex
AKR7A2	-0.637898	-4.26879	4.94386e-05	0.726203	cortex
CLK4	0.63787	4.26852	4.9489e-05	0.726895	cortex
ZNF12	0.637706	4.26695	4.97797e-05	0.731115	cortex
SWI5	-0.637685	-4.26676	4.98167e-05	0.731609	cortex
GPR161	0.637635	4.26627	4.99073e-05	0.732889	cortex
C16ORF74	-0.63751	-4.26508	5.01303e-05	0.736114	cortex
JMJD4	-0.637398	-4.26402	5.03311e-05	0.739012	cortex
LRP1B	-0.637333	-4.2634	5.04483e-05	0.740682	cortex
PLAC9P1	-0.637191	-4.26205	5.07041e-05	0.744387	cortex
LINS1	0.63701	4.26032	5.10341e-05	0.749181	cortex
TRMT9B	0.636986	4.26009	5.1077e-05	0.749759	cortex
WWC1	-0.636967	-4.25991	5.1112e-05	0.750222	cortex
LYPD1	-0.636934	-4.25959	5.11727e-05	0.751062	cortex
TLCD2	-0.636924	-4.2595	5.119e-05	0.751265	cortex
JPH3	-0.63676	-4.25794	5.14907e-05	0.755626	cortex
SH3RF1	-0.636741	-4.25777	5.15245e-05	0.756071	cortex
UBE2S	-0.636722	-4.25758	5.15608e-05	0.756552	cortex
CPNE2	-0.636653	-4.25693	5.16867e-05	0.758347	cortex
FES	0.636627	4.25668	5.17348e-05	0.759001	cortex
CDKN1B	0.636565	4.25609	5.1849e-05	0.760625	cortex
NEUROD2	-0.636548	-4.25593	5.18809e-05	0.761041	cortex
RECK	-0.636518	-4.25564	5.19368e-05	0.761809	cortex
DHRSX	-0.636415	-4.25466	5.2127e-05	0.764547	cortex
LSM7	-0.636387	-4.25439	5.21799e-05	0.76527	cortex
DPYSL5	-0.636165	-4.25229	5.25925e-05	0.771269	cortex
SRSF8	0.636128	4.25193	5.26625e-05	0.772243	cortex
SMIM10L2B	-0.63602	-4.2509	5.28658e-05	0.775172	cortex
TCERG1	0.63592	4.24996	5.30539e-05	0.777876	cortex
DAPL1	-0.635812	-4.24893	5.32579e-05	0.780814	cortex
P2RY13	-0.635788	-4.24871	5.33024e-05	0.781413	cortex
NFATC3	0.635737	4.24822	5.33998e-05	0.782788	cortex
ARL5B	0.635716	4.24802	5.34403e-05	0.783327	cortex
YIF1A	-0.635674	-4.24763	5.35185e-05	0.78442	cortex
ABHD1	-0.635639	-4.24729	5.35859e-05	0.785355	cortex
DACH2	-0.635607	-4.24698	5.3647e-05	0.786197	cortex
TDP2	0.635571	4.24665	5.37146e-05	0.787134	cortex
KLRG1	-0.635443	-4.24543	5.396e-05	0.790676	cortex
APLNR	-0.635223	-4.24334	5.43831e-05	0.796822	cortex
SMARCD2	0.635191	4.24304	5.44435e-05	0.797652	cortex
ASCL2	-0.635143	-4.24258	5.45375e-05	0.798975	cortex
HNRNPA3	0.634994	4.24117	5.48264e-05	0.803152	cortex
PARM1	0.634974	4.24099	5.48639e-05	0.803646	cortex
LOC101060391	-0.634954	-4.2408	5.49029e-05	0.804162	cortex
SMCHD1	0.634723	4.23861	5.5354e-05	0.810715	cortex
LOC105376064	-0.63464	-4.23782	5.55173e-05	0.813052	cortex
SSC4D	-0.634522	-4.2367	5.57494e-05	0.816395	cortex
PET100	-0.634447	-4.23599	5.5897e-05	0.818499	cortex
CC2D2B	-0.634439	-4.23592	5.59128e-05	0.818674	cortex
RSPO3	-0.634437	-4.23589	5.59177e-05	0.818691	cortex
TIA1	0.634413	4.23567	5.59646e-05	0.819321	cortex
ITPR1	0.634387	4.23542	5.60166e-05	0.820027	cortex
SETD6	0.634304	4.23464	5.6181e-05	0.822377	cortex
FAM229B	-0.634204	-4.23369	5.63792e-05	0.825223	cortex
TMEM267	0.634199	4.23364	5.63905e-05	0.825332	cortex
CHPF2	-0.634174	-4.2334	5.64399e-05	0.825999	cortex
NSMAF	0.634167	4.23334	5.64536e-05	0.826142	cortex
CDC42P3	-0.634034	-4.23208	5.67188e-05	0.829966	cortex
WDR86	-0.634033	-4.23208	5.67206e-05	0.829966	cortex
ZFAND1	0.634016	4.23191	5.6756e-05	0.830398	cortex
CFAP61	-0.633984	-4.23161	5.68189e-05	0.83126	cortex
ZNF883	-0.633967	-4.23144	5.68543e-05	0.831722	cortex
ZNF835	-0.972046	-5.21284	5.34709e-05	0.835536	subcortex/brainstem
DUSP18	-0.633791	-4.22979	5.72071e-05	0.836825	cortex
ALKAL1	-0.939671	-4.90798	5.38614e-05	0.841531	cerebellum
MZT2A	-0.633551	-4.22751	5.76951e-05	0.843906	cortex
UXT	-0.633526	-4.22728	5.77457e-05	0.844588	cortex
MAPK8IP1P2	-0.633436	-4.22643	5.79286e-05	0.847206	cortex
PWAR5	0.633366	4.22576	5.80721e-05	0.849246	cortex
ZNF718	0.633282	4.22497	5.82435e-05	0.851694	cortex
CARD17	-0.633155	-4.22377	5.85057e-05	0.855471	cortex
CABLES2	0.633107	4.22333	5.86028e-05	0.856831	cortex
CCDC82	0.633087	4.22313	5.86446e-05	0.857384	cortex
ATRNL1	0.632947	4.22181	5.89338e-05	0.861554	cortex
TYMP	-0.632799	-4.22041	5.92428e-05	0.866012	cortex
APLNR	0.971662	5.19591	5.56869e-05	0.870108	subcortex/brainstem
HIST1H1D	0.632657	4.21908	5.95384e-05	0.870273	cortex
LIX1	-0.632621	-4.21873	5.9615e-05	0.871332	cortex
B3GNT5	-0.632522	-4.2178	5.98218e-05	0.874296	cortex
LOXL1	-0.632321	-4.2159	6.02462e-05	0.880438	cortex
MACROD2	-0.632294	-4.21565	6.03023e-05	0.881197	cortex
ANKZF1	0.632277	4.21549	6.03393e-05	0.881677	cortex
LTC4S	-0.632239	-4.21513	6.04193e-05	0.882786	cortex
ITPK1	0.632232	4.21507	6.04338e-05	0.882938	cortex
RAMP1	-0.632192	-4.21469	6.05182e-05	0.88411	cortex
RSPO4	-0.632058	-4.21343	6.0804e-05	0.888224	cortex
ATP5MF	-0.632045	-4.2133	6.08322e-05	0.888576	cortex
KLRC3	-0.632024	-4.21311	6.08753e-05	0.889145	cortex
SRPK1	0.631961	4.21252	6.10106e-05	0.89106	cortex
TRIM32	0.631948	4.21239	6.10389e-05	0.891412	cortex
VWC2	0.631899	4.21193	6.11437e-05	0.892882	cortex
KLF8	-0.631801	-4.21101	6.13533e-05	0.895881	cortex
KLHL1	-0.631731	-4.21035	6.15042e-05	0.898022	cortex
WTAP	0.631654	4.20963	6.16702e-05	0.900384	cortex
GLG1	-0.631495	-4.20813	6.20149e-05	0.905355	cortex
OR2L8	0.631364	4.20689	6.23001e-05	0.909456	cortex
FLYWCH1	0.631311	4.2064	6.24155e-05	0.911079	cortex
EIF2A	0.631189	4.20525	6.26817e-05	0.914902	cortex
PSMB1	-0.631096	-4.20437	6.28868e-05	0.917833	cortex
EMP3	-0.630991	-4.20338	6.31185e-05	0.921152	cortex
LINC00667	0.630987	4.20335	6.31268e-05	0.921209	cortex
SLC39A14	0.630979	4.20328	6.31433e-05	0.921386	cortex
IMPACT	-0.630866	-4.20221	6.33945e-05	0.924989	cortex
MRPL23	-0.630863	-4.20219	6.34e-05	0.925005	cortex
HNRNPF	0.630846	4.20203	6.34382e-05	0.9255	cortex
EIF1AX	0.630803	4.20162	6.35326e-05	0.926814	cortex
SNRNP35	0.63071	4.20075	6.37393e-05	0.929765	cortex
MGC27345	0.630689	4.20055	6.37867e-05	0.930393	cortex
OPRK1	-0.630622	-4.19992	6.39359e-05	0.932505	cortex
SPRY2	0.630589	4.19961	6.40095e-05	0.933514	cortex
DYNC1LI1	0.630538	4.19913	6.41235e-05	0.935113	cortex
FZD2	-0.630523	-4.19899	6.41584e-05	0.935558	cortex
LINC01197	-0.630459	-4.19839	6.43003e-05	0.937562	cortex
DCUN1D5	-0.63042	-4.19802	6.43886e-05	0.938785	cortex
BLMH	0.630377	4.19762	6.44847e-05	0.940123	cortex
SMIM30	-0.630356	-4.19743	6.45313e-05	0.940737	cortex
HS3ST1	0.63008	4.19483	6.51565e-05	0.949787	cortex
WDFY3	0.630079	4.19482	6.51583e-05	0.949787	cortex
CTDSP1	-0.629815	-4.19235	6.57595e-05	0.958444	cortex
MIAT	0.629467	4.18909	6.65604e-05	0.970015	cortex
MTA3	-0.629468	-4.1891	6.65579e-05	0.970015	cortex
TMEM42	-0.62938	-4.18827	6.67627e-05	0.972866	cortex
LOC101928424	-0.629227	-4.18683	6.71183e-05	0.977981	cortex
CACNG4	-0.629021	-4.18491	6.76001e-05	0.98488	cortex
LOC441155	0.629022	4.18492	6.75964e-05	0.98488	cortex
SV2A	0.629011	4.18482	6.76221e-05	0.985119	cortex
PIK3CA	0.628828	4.1831	6.80529e-05	0.991326	cortex
SCLT1	0.628822	4.18305	6.80662e-05	0.991452	cortex
SHPRH	0.628802	4.18286	6.81139e-05	0.992079	cortex
CCNO	0.628658	4.18151	6.84555e-05	0.996987	cortex
DEFB131A	0.628647	4.18141	6.84803e-05	0.997279	cortex
ERRFI1	0.628601	4.18098	6.85914e-05	0.998828	cortex
MGMT	-0.628583	-4.18081	6.86345e-05	0.999388	cortex
A1BG.AS1	-0.683825	-2.04842	0.0614646	1	subcortex/brainstem
AASDHPPT	-0.596975	-1.68631	0.118176	1	subcortex/brainstem
AASS	0.525224	1.42934	0.181328	1	subcortex/brainstem
ABCA5	0.794661	2.65513	0.0184485	1	subcortex/brainstem
ABCA6	0.68081	2.0346	0.0630793	1	subcortex/brainstem
ABCA9	0.678061	2.02209	0.0645733	1	subcortex/brainstem
ABCC6	0.746854	2.36572	0.0332459	1	subcortex/brainstem
ABCD3	0.838713	2.98058	0.00926119	1	subcortex/brainstem
ABCF3	0.853323	3.10657	0.00704662	1	subcortex/brainstem
ABCG4	0.68394	2.04895	0.0614038	1	subcortex/brainstem
ABHD10	-0.501008	-1.34881	0.205969	1	subcortex/brainstem
ABHD12B	-0.503071	-1.35557	0.203806	1	subcortex/brainstem
ABHD16B	0.510235	1.37918	0.196384	1	subcortex/brainstem
ABHD17C	-0.665145	-1.96445	0.0718716	1	subcortex/brainstem
ABHD2	-0.521169	-1.41567	0.185338	1	subcortex/brainstem
ABHD3	0.779194	2.55559	0.0226533	1	subcortex/brainstem
ABHD4	0.86951	3.26044	0.00502535	1	subcortex/brainstem
ABHD5	0.640657	1.85987	0.0869856	1	subcortex/brainstem
ABHD8	-0.563368	-1.56217	0.145908	1	subcortex/brainstem
ABI1	-0.636674	-1.84339	0.0896039	1	subcortex/brainstem
ABI2	-0.748952	-2.37739	0.032482	1	subcortex/brainstem
ABLIM1	0.582055	1.6303	0.130086	1	subcortex/brainstem
ABR	-0.717249	-2.20933	0.0452068	1	subcortex/brainstem
ABRACL	-0.582954	-1.63363	0.12935	1	subcortex/brainstem
ABT1	-0.672433	-1.99675	0.0676967	1	subcortex/brainstem
ABTB1	-0.708589	-2.16619	0.0491332	1	subcortex/brainstem
ABTB2	0.550093	1.51504	0.157761	1	subcortex/brainstem
ACACB	0.682209	2.041	0.0623269	1	subcortex/brainstem
ACAD11	0.646346	1.88365	0.0833243	1	subcortex/brainstem
ACADVL	0.563838	1.56386	0.145499	1	subcortex/brainstem
ACAN	0.638418	1.85059	0.0884521	1	subcortex/brainstem
ACAP3	-0.895749	-3.55246	0.00261572	1	subcortex/brainstem
ACAT2	0.558381	1.54435	0.150301	1	subcortex/brainstem
ACBD3	0.861845	3.1855	0.00592816	1	subcortex/brainstem
ACBD5	0.673912	2.00338	0.0668676	1	subcortex/brainstem
ACBD6	-0.613496	-1.75018	0.105737	1	subcortex/brainstem
ACER2	0.511958	1.38489	0.19462	1	subcortex/brainstem
ACER3	0.738293	2.31897	0.0364759	1	subcortex/brainstem
ACHE	0.828928	2.90191	0.0109654	1	subcortex/brainstem
ACKR1	-0.718455	-2.21543	0.0446756	1	subcortex/brainstem
ACLY	0.643091	1.87001	0.0854079	1	subcortex/brainstem
ACOT11	0.558988	1.54651	0.149763	1	subcortex/brainstem
ACOT13	0.636996	1.84472	0.0893905	1	subcortex/brainstem
ACOT7	0.647242	1.88742	0.0827556	1	subcortex/brainstem
ACOT9	0.948025	4.43824	0.000337473	1	subcortex/brainstem
ACRBP	0.57215	1.59392	0.138347	1	subcortex/brainstem
ACSM5	0.712591	2.18599	0.0472944	1	subcortex/brainstem
ACTB	-0.782357	-2.57544	0.0217496	1	subcortex/brainstem
ACTC1	0.889125	3.47272	0.00313048	1	subcortex/brainstem
ACTL10	0.868778	3.2531	0.00510751	1	subcortex/brainstem
ACTL6B	-0.564278	-1.56544	0.145115	1	subcortex/brainstem
ACTN1	-0.721175	-2.22925	0.0434915	1	subcortex/brainstem
ACTN2	-0.707479	-2.16074	0.049651	1	subcortex/brainstem
ACTR10	0.79681	2.66949	0.0179062	1	subcortex/brainstem
ACTR1B	-0.753725	-2.40424	0.0307845	1	subcortex/brainstem
ACTR2	-0.523583	-1.4238	0.182945	1	subcortex/brainstem
ACTR3B	-0.749613	-2.38108	0.0322437	1	subcortex/brainstem
ACTR3BP2	-0.811776	-2.77335	0.0144063	1	subcortex/brainstem
ACTR3C	-0.800058	-2.69143	0.0171059	1	subcortex/brainstem
ACTR5	-0.584348	-1.63881	0.128214	1	subcortex/brainstem
ACTR6	0.611829	1.74364	0.106957	1	subcortex/brainstem
ACVR1B	-0.509477	-1.37667	0.197162	1	subcortex/brainstem
ACVR1C	-0.751338	-2.39075	0.0316266	1	subcortex/brainstem
ACVR2B	0.527656	1.43758	0.178944	1	subcortex/brainstem
ACY3	0.806972	2.73923	0.0154779	1	subcortex/brainstem
ACYP1	0.780892	2.56622	0.0221653	1	subcortex/brainstem
ADAD2	-0.710607	-2.17615	0.048201	1	subcortex/brainstem
ADAL	0.571118	1.59016	0.139224	1	subcortex/brainstem
ADAM15	0.592437	1.66911	0.121731	1	subcortex/brainstem
ADAM19	0.592162	1.66808	0.121948	1	subcortex/brainstem
ADAM23	0.540361	1.48112	0.166772	1	subcortex/brainstem
ADAM28	0.863455	3.20091	0.00573055	1	subcortex/brainstem
ADAMTS13	-0.875179	-3.31854	0.0044181	1	subcortex/brainstem
ADAMTS19	-0.595838	-1.68199	0.119061	1	subcortex/brainstem
ADAMTS5	0.568423	1.58039	0.141529	1	subcortex/brainstem
ADAMTS8	-0.915527	-3.82282	0.00141305	1	subcortex/brainstem
ADAMTS9	0.553337	1.52647	0.154818	1	subcortex/brainstem
ADAMTSL2	0.612996	1.74822	0.106102	1	subcortex/brainstem
ADAP1	-0.526526	-1.43375	0.18005	1	subcortex/brainstem
ADAP2	0.623179	1.78858	0.0988104	1	subcortex/brainstem
ADAT3	0.635931	1.84033	0.0900973	1	subcortex/brainstem
ADCY1	-0.836405	-2.96164	0.00964685	1	subcortex/brainstem
ADCY3	-0.613064	-1.74849	0.106052	1	subcortex/brainstem
ADCY5	-0.536714	-1.46854	0.170219	1	subcortex/brainstem
ADCY6	0.561161	1.55426	0.147844	1	subcortex/brainstem
ADCY7	0.597646	1.68887	0.117656	1	subcortex/brainstem
ADCY8	0.713628	2.19116	0.0468246	1	subcortex/brainstem
ADCY9	-0.715998	-2.20303	0.045762	1	subcortex/brainstem
ADCYAP1	0.739906	2.32768	0.0358535	1	subcortex/brainstem
ADCYAP1R1	0.96758	5.02852	8.31336e-05	1	subcortex/brainstem
ADD2	-0.570466	-1.58779	0.13978	1	subcortex/brainstem
ADGRB1	-0.600215	-1.69868	0.115675	1	subcortex/brainstem
ADGRB2	-0.795354	-2.65975	0.0182725	1	subcortex/brainstem
ADGRB3	-0.621805	-1.78309	0.0997771	1	subcortex/brainstem
ADGRL1	-0.815935	-2.80353	0.0135172	1	subcortex/brainstem
ADGRL4	0.502194	1.35269	0.204725	1	subcortex/brainstem
ADGRV1	-0.708352	-2.16503	0.0492437	1	subcortex/brainstem
ADH1C	0.523591	1.42383	0.182936	1	subcortex/brainstem
ADH5	0.630316	1.81737	0.0938774	1	subcortex/brainstem
ADM	0.514174	1.39226	0.192365	1	subcortex/brainstem
ADORA2B	-0.546064	-1.50094	0.161458	1	subcortex/brainstem
ADPGK	0.806912	2.73881	0.0154915	1	subcortex/brainstem
ADPRHL1	0.822375	2.85148	0.0122102	1	subcortex/brainstem
ADRA1A	0.510233	1.37917	0.196387	1	subcortex/brainstem
ADRA2A	0.524947	1.42841	0.181599	1	subcortex/brainstem
ADRA2C	-0.686731	-2.06184	0.0599321	1	subcortex/brainstem
ADRB1	-0.728379	-2.26643	0.0404476	1	subcortex/brainstem
ADRB2	0.555395	1.53375	0.152966	1	subcortex/brainstem
ADSS	0.503951	1.35846	0.202886	1	subcortex/brainstem
ADSSL1	0.606432	1.72262	0.11096	1	subcortex/brainstem
ADTRP	-0.617622	-1.76645	0.102753	1	subcortex/brainstem
AEBP2	-0.528073	-1.439	0.178537	1	subcortex/brainstem
AES	-0.619261	-1.77295	0.101581	1	subcortex/brainstem
AFAP1	-0.642476	-1.86744	0.0858052	1	subcortex/brainstem
AFAP1L1	0.509779	1.37767	0.196852	1	subcortex/brainstem
AFAP1L2	0.686971	2.06295	0.0598062	1	subcortex/brainstem
AFDN	0.616417	1.76169	0.103619	1	subcortex/brainstem
AFDN.DT	0.786343	2.60081	0.0206431	1	subcortex/brainstem
AFF1	0.528981	1.44208	0.177654	1	subcortex/brainstem
AGAP2	-0.814704	-2.79453	0.0137768	1	subcortex/brainstem
AGO3	0.543563	1.49223	0.163777	1	subcortex/brainstem
AGPAT3	-0.671038	-1.99052	0.0684846	1	subcortex/brainstem
AGPS	0.600089	1.6982	0.115772	1	subcortex/brainstem
AGTPBP1	0.55739	1.54083	0.151183	1	subcortex/brainstem
AHCTF1	-0.510179	-1.37899	0.196442	1	subcortex/brainstem
AHCYL1	0.79138	2.63348	0.0192958	1	subcortex/brainstem
AHDC1	-0.621125	-1.78037	0.100257	1	subcortex/brainstem
AHI1	0.664417	1.96126	0.0722967	1	subcortex/brainstem
AHNAK	0.644565	1.87617	0.0844609	1	subcortex/brainstem
AHNAK2	0.731362	2.28206	0.0392264	1	subcortex/brainstem
AHR	-0.639198	-1.85381	0.08794	1	subcortex/brainstem
AIDA	0.67269	1.9979	0.0675525	1	subcortex/brainstem
AIG1	0.873584	3.30195	0.00458388	1	subcortex/brainstem
AIRE	0.87698	3.33752	0.00423553	1	subcortex/brainstem
AJAP1	-0.751743	-2.39303	0.0314828	1	subcortex/brainstem
AK1	0.758401	2.43097	0.0291758	1	subcortex/brainstem
AK2	0.600545	1.69994	0.115422	1	subcortex/brainstem
AK3	0.817731	2.81674	0.0131443	1	subcortex/brainstem
AK5	-0.620426	-1.77759	0.100753	1	subcortex/brainstem
AK9	0.668435	1.97896	0.0699686	1	subcortex/brainstem
AKAP1	-0.632377	-1.82577	0.092479	1	subcortex/brainstem
AKAP10	-0.64355	-1.87192	0.0851125	1	subcortex/brainstem
AKAP11	-0.629081	-1.81236	0.0947203	1	subcortex/brainstem
AKAP12	0.732536	2.28826	0.0387517	1	subcortex/brainstem
AKAP5	-0.756807	-2.42181	0.0297182	1	subcortex/brainstem
AKAP8	-0.825896	-2.87836	0.0115309	1	subcortex/brainstem
AKAP8L	-0.511135	-1.38216	0.195462	1	subcortex/brainstem
AKIRIN1	0.717689	2.21155	0.0450125	1	subcortex/brainstem
AKR1C1	0.701593	2.13211	0.0524504	1	subcortex/brainstem
AKR1C4	0.705945	2.15323	0.0503716	1	subcortex/brainstem
AKR1E2	0.817519	2.81518	0.013188	1	subcortex/brainstem
AKR7A2P1	-0.754767	-2.41016	0.0304214	1	subcortex/brainstem
AKTIP	0.787929	2.61102	0.0202127	1	subcortex/brainstem
ALDH16A1	0.673506	2.00156	0.0670947	1	subcortex/brainstem
ALDH18A1	0.739949	2.32792	0.0358366	1	subcortex/brainstem
ALDH1A3	0.55363	1.5275	0.154553	1	subcortex/brainstem
ALDH1B1	0.744362	2.35198	0.0341672	1	subcortex/brainstem
ALDH1L2	0.825697	2.87683	0.0115687	1	subcortex/brainstem
ALDH3A2	-0.806374	-2.73504	0.0156147	1	subcortex/brainstem
ALDH8A1	-0.536473	-1.46771	0.170448	1	subcortex/brainstem
ALDOC	0.694903	2.10013	0.0557445	1	subcortex/brainstem
ALG1	0.534404	1.4606	0.172422	1	subcortex/brainstem
ALG2	0.62568	1.79862	0.0970653	1	subcortex/brainstem
ALG3	0.575845	1.60741	0.135232	1	subcortex/brainstem
ALK	0.661508	1.94855	0.0740097	1	subcortex/brainstem
ALKBH2	0.602341	1.70683	0.11405	1	subcortex/brainstem
ALKBH5	0.862629	3.19299	0.00583134	1	subcortex/brainstem
ALOX5	0.501201	1.34945	0.205766	1	subcortex/brainstem
ALOX5AP	0.543207	1.49099	0.164108	1	subcortex/brainstem
ALPK1	-0.852754	-3.10145	0.00712577	1	subcortex/brainstem
ALS2CL	0.637645	1.84739	0.0889615	1	subcortex/brainstem
ALS2CR12	-0.918547	-3.86933	0.00126984	1	subcortex/brainstem
AMACR	0.683256	2.0458	0.0617675	1	subcortex/brainstem
AMBRA1	-0.890709	-3.49137	0.0030019	1	subcortex/brainstem
AMER1	0.517536	1.40348	0.18897	1	subcortex/brainstem
AMER3	-0.567773	-1.57804	0.142088	1	subcortex/brainstem
AMIGO2	0.69309	2.09157	0.0566578	1	subcortex/brainstem
AMIGO3	0.804814	2.72415	0.0159751	1	subcortex/brainstem
AMOT	0.717857	2.2124	0.0449384	1	subcortex/brainstem
AMOTL1	0.737381	2.31407	0.0368309	1	subcortex/brainstem
AMY2A	-0.598947	-1.69383	0.11665	1	subcortex/brainstem
AMZ2	-0.701013	-2.12932	0.052731	1	subcortex/brainstem
AMZ2P1	-0.651201	-1.90419	0.0802712	1	subcortex/brainstem
ANAPC1	-0.548321	-1.50883	0.159382	1	subcortex/brainstem
ANAPC10	0.726246	2.25534	0.0413347	1	subcortex/brainstem
ANAPC13	0.786926	2.60456	0.020484	1	subcortex/brainstem
ANAPC7	-0.605935	-1.7207	0.111333	1	subcortex/brainstem
ANGEL1	0.518897	1.40804	0.187605	1	subcortex/brainstem
ANGEL2	-0.677488	-2.0195	0.0648876	1	subcortex/brainstem
ANGPT1	0.879614	3.36575	0.00397745	1	subcortex/brainstem
ANGPT4	0.516914	1.4014	0.189596	1	subcortex/brainstem
ANHX	-0.672189	-1.99566	0.0678339	1	subcortex/brainstem
ANK1	0.532745	1.45492	0.174013	1	subcortex/brainstem
ANK3	-0.685185	-2.05469	0.0607447	1	subcortex/brainstem
ANKDD1A	-0.629902	-1.81569	0.0941592	1	subcortex/brainstem
ANKH	-0.516826	-1.40111	0.189685	1	subcortex/brainstem
ANKIB1	0.600582	1.70008	0.115394	1	subcortex/brainstem
ANKK1	-0.545356	-1.49847	0.162113	1	subcortex/brainstem
ANKMY2	-0.549037	-1.51134	0.158726	1	subcortex/brainstem
ANKRA2	0.763055	2.45803	0.0276269	1	subcortex/brainstem
ANKRD12	-0.5838	-1.63677	0.12866	1	subcortex/brainstem
ANKRD13B	-0.902223	-3.63516	0.0021689	1	subcortex/brainstem
ANKRD13C	-0.503887	-1.35825	0.202953	1	subcortex/brainstem
ANKRD13D	-0.505661	-1.36408	0.201106	1	subcortex/brainstem
ANKRD18DP	-0.729454	-2.27205	0.0400049	1	subcortex/brainstem
ANKRD2	0.774824	2.52857	0.0239401	1	subcortex/brainstem
ANKRD20A11P	-0.67411	-2.00427	0.0667571	1	subcortex/brainstem
ANKRD20A12P	-0.507656	-1.37065	0.199039	1	subcortex/brainstem
ANKRD20A4.ANKRD20A20P	-0.588598	-1.65468	0.124784	1	subcortex/brainstem
ANKRD20A5P	-0.717842	-2.21233	0.044945	1	subcortex/brainstem
ANKRD20A8P	-0.590354	-1.66127	0.123382	1	subcortex/brainstem
ANKRD20A9P	-0.589473	-1.65796	0.124084	1	subcortex/brainstem
ANKRD26	-0.699891	-2.12392	0.0532771	1	subcortex/brainstem
ANKRD28	-0.827837	-2.89339	0.0111669	1	subcortex/brainstem
ANKRD30BP2	-0.527374	-1.43663	0.17922	1	subcortex/brainstem
ANKRD33B	-0.856595	-3.13636	0.00660256	1	subcortex/brainstem
ANKRD34A	-0.644749	-1.87694	0.084343	1	subcortex/brainstem
ANKRD34C	0.89117	3.49684	0.00296517	1	subcortex/brainstem
ANKRD35	0.769357	2.49542	0.0256123	1	subcortex/brainstem
ANKRD36B	-0.535805	-1.46541	0.171084	1	subcortex/brainstem
ANKRD36BP1	-0.635353	-1.83795	0.0904828	1	subcortex/brainstem
ANKRD44	0.713059	2.18833	0.0470818	1	subcortex/brainstem
ANKRD45	-0.64968	-1.89773	0.0812209	1	subcortex/brainstem
ANKRD49	-0.729287	-2.27117	0.0400736	1	subcortex/brainstem
ANKRD9	0.606826	1.72415	0.110664	1	subcortex/brainstem
ANKS1B	-0.862217	-3.18905	0.00588206	1	subcortex/brainstem
ANKS3	0.577199	1.61238	0.134101	1	subcortex/brainstem
ANO10	0.681427	2.03742	0.0627471	1	subcortex/brainstem
ANO3	-0.778265	-2.54981	0.0229232	1	subcortex/brainstem
ANO6	0.751534	2.39185	0.0315569	1	subcortex/brainstem
ANXA1	-0.547128	-1.50465	0.160477	1	subcortex/brainstem
ANXA11	-0.837399	-2.96977	0.00947948	1	subcortex/brainstem
ANXA2	0.756946	2.4226	0.0296708	1	subcortex/brainstem
ANXA2P1	0.754093	2.40632	0.0306563	1	subcortex/brainstem
ANXA5	0.661082	1.94669	0.0742627	1	subcortex/brainstem
AP1G2	-0.758816	-2.43336	0.0290357	1	subcortex/brainstem
AP1M1	0.896217	3.55827	0.00258156	1	subcortex/brainstem
AP1S1	-0.874207	-3.30841	0.00451861	1	subcortex/brainstem
AP1S3	-0.671074	-1.99069	0.0684641	1	subcortex/brainstem
AP3B1	0.555108	1.53273	0.153223	1	subcortex/brainstem
AP3D1	-0.617485	-1.76591	0.102851	1	subcortex/brainstem
AP3M1	0.832957	2.9338	0.0102415	1	subcortex/brainstem
AP4E1	0.911729	3.76653	0.00160762	1	subcortex/brainstem
AP4S1	-0.669234	-1.98251	0.0695109	1	subcortex/brainstem
AP5M1	0.756785	2.42168	0.0297258	1	subcortex/brainstem
AP5S1	-0.693121	-2.09171	0.0566419	1	subcortex/brainstem
APBB1IP	0.717759	2.21191	0.0449818	1	subcortex/brainstem
APCDD1L	0.506345	1.36633	0.200396	1	subcortex/brainstem
APH1B	0.773862	2.52269	0.0242293	1	subcortex/brainstem
API5	-0.591744	-1.6665	0.122279	1	subcortex/brainstem
APIP	0.609725	1.73542	0.108508	1	subcortex/brainstem
APLN	0.927272	4.01365	0.000910033	1	subcortex/brainstem
APOL2	0.6015	1.70361	0.114691	1	subcortex/brainstem
APOL4	0.593413	1.6728	0.120961	1	subcortex/brainstem
APOOL	0.705685	2.15196	0.0504945	1	subcortex/brainstem
APOPT1	-0.518953	-1.40823	0.187549	1	subcortex/brainstem
APPL2	0.506562	1.36705	0.200171	1	subcortex/brainstem
AQP1	0.825406	2.87459	0.011624	1	subcortex/brainstem
AQP11	0.944111	4.34686	0.000418339	1	subcortex/brainstem
AR	0.83019	2.91182	0.0107353	1	subcortex/brainstem
ARAP1	0.655965	1.92456	0.0773404	1	subcortex/brainstem
ARAP2	-0.51455	-1.39351	0.191984	1	subcortex/brainstem
ARC	-0.774802	-2.52844	0.0239467	1	subcortex/brainstem
AREL1	-0.612713	-1.74711	0.106309	1	subcortex/brainstem
ARF3	-0.629063	-1.81229	0.0947329	1	subcortex/brainstem
ARF5	-0.583719	-1.63647	0.128726	1	subcortex/brainstem
ARFGEF1	0.666135	1.96881	0.071296	1	subcortex/brainstem
ARG2	0.642303	1.86672	0.0859169	1	subcortex/brainstem
ARGLU1	-0.560791	-1.55294	0.14817	1	subcortex/brainstem
ARHGAP10	-0.617265	-1.76504	0.103009	1	subcortex/brainstem
ARHGAP12	0.957931	4.70344	0.000180306	1	subcortex/brainstem
ARHGAP19	0.686292	2.05981	0.0601618	1	subcortex/brainstem
ARHGAP22	0.614413	1.75379	0.105069	1	subcortex/brainstem
ARHGAP23	0.500344	1.34664	0.206668	1	subcortex/brainstem
ARHGAP24	0.795961	2.6638	0.0181192	1	subcortex/brainstem
ARHGAP26	-0.597523	-1.6884	0.117751	1	subcortex/brainstem
ARHGAP27P1	0.74549	2.35819	0.0337481	1	subcortex/brainstem
ARHGAP27P1.BPTFP1.KPNA2P3	0.553731	1.52786	0.154463	1	subcortex/brainstem
ARHGAP29	0.729408	2.2718	0.0400238	1	subcortex/brainstem
ARHGAP31	0.705059	2.14891	0.0507908	1	subcortex/brainstem
ARHGAP32	-0.886949	-3.4475	0.00331282	1	subcortex/brainstem
ARHGAP33	-0.764873	-2.46873	0.0270359	1	subcortex/brainstem
ARHGAP36	0.6766	2.01548	0.0653761	1	subcortex/brainstem
ARHGAP42	0.710051	2.1734	0.0484568	1	subcortex/brainstem
ARHGAP45	0.565083	1.56833	0.144415	1	subcortex/brainstem
ARHGAP9	0.713404	2.19005	0.0469257	1	subcortex/brainstem
ARHGEF10	0.532654	1.45461	0.174101	1	subcortex/brainstem
ARHGEF10L	0.60333	1.71064	0.113298	1	subcortex/brainstem
ARHGEF15	0.63504	1.83667	0.0906913	1	subcortex/brainstem
ARHGEF16	0.699991	2.1244	0.053228	1	subcortex/brainstem
ARHGEF2	-0.864384	-3.20988	0.00561851	1	subcortex/brainstem
ARHGEF4	-0.745435	-2.35788	0.0337684	1	subcortex/brainstem
ARHGEF40	0.742176	2.34001	0.0349882	1	subcortex/brainstem
ARHGEF6	0.643381	1.87122	0.0852214	1	subcortex/brainstem
ARHGEF9	-0.836225	-2.96018	0.00967725	1	subcortex/brainstem
ARID1B	-0.634609	-1.8349	0.0909792	1	subcortex/brainstem
ARID3A	0.582501	1.63195	0.129721	1	subcortex/brainstem
ARID3B	0.843125	3.01749	0.00855175	1	subcortex/brainstem
ARID4B	0.858466	3.15368	0.00635689	1	subcortex/brainstem
ARID5A	0.61948	1.77382	0.101425	1	subcortex/brainstem
ARIH2OS	0.53223	1.45316	0.174509	1	subcortex/brainstem
ARL1	0.666923	1.97228	0.0708393	1	subcortex/brainstem
ARL14EP	-0.562117	-1.55769	0.147004	1	subcortex/brainstem
ARL4C	0.794285	2.65264	0.0185443	1	subcortex/brainstem
ARL4D	-0.84503	-3.03372	0.0082564	1	subcortex/brainstem
ARL6IP5	0.678518	2.02416	0.0643238	1	subcortex/brainstem
ARL6IP6	0.63706	1.84498	0.0893483	1	subcortex/brainstem
ARL8A	0.516233	1.39913	0.190282	1	subcortex/brainstem
ARMC2	-0.600705	-1.70056	0.115299	1	subcortex/brainstem
ARMC7	-0.546302	-1.50177	0.161239	1	subcortex/brainstem
ARMC9	-0.785543	-2.59568	0.0208623	1	subcortex/brainstem
ARMCX6	0.786654	2.60281	0.0205582	1	subcortex/brainstem
ARMT1	-0.502122	-1.35246	0.2048	1	subcortex/brainstem
ARNT	0.615617	1.75853	0.104197	1	subcortex/brainstem
ARNT2	-0.798604	-2.68157	0.0174614	1	subcortex/brainstem
ARNTL2	-0.533051	-1.45597	0.173719	1	subcortex/brainstem
ARPC1A	0.541807	1.48613	0.165416	1	subcortex/brainstem
ARPC1B	0.587998	1.65243	0.125265	1	subcortex/brainstem
ARPC3	-0.653277	-1.91304	0.0789861	1	subcortex/brainstem
ARPC5	-0.527015	-1.43541	0.179571	1	subcortex/brainstem
ARPIN	0.777438	2.54468	0.0231651	1	subcortex/brainstem
ARPP19	-0.67054	-1.98831	0.0687669	1	subcortex/brainstem
ARPP21	-0.81131	-2.77001	0.014508	1	subcortex/brainstem
ARRDC1	-0.704874	-2.14801	0.0508785	1	subcortex/brainstem
ARRDC3	0.925277	3.97924	0.000985461	1	subcortex/brainstem
ART3	-0.69563	-2.10358	0.0553808	1	subcortex/brainstem
ASAH1	0.880919	3.37995	0.00385343	1	subcortex/brainstem
ASAH2	0.663888	1.95894	0.0726063	1	subcortex/brainstem
ASAH2B	0.521199	1.41577	0.185307	1	subcortex/brainstem
ASAP1	0.578714	1.61795	0.132841	1	subcortex/brainstem
ASAP3	0.759843	2.43931	0.0286902	1	subcortex/brainstem
ASB1	0.575764	1.60712	0.1353	1	subcortex/brainstem
ASB10	0.645264	1.8791	0.0840137	1	subcortex/brainstem
ASB13	0.655244	1.92146	0.0777796	1	subcortex/brainstem
ASB5	0.639514	1.85512	0.0877325	1	subcortex/brainstem
ASB7	-0.60486	-1.71654	0.112142	1	subcortex/brainstem
ASCC1	0.637465	1.84665	0.0890804	1	subcortex/brainstem
ASCL1	0.540269	1.4808	0.166858	1	subcortex/brainstem
ASF1A	0.560116	1.55053	0.148765	1	subcortex/brainstem
ASGR1	0.815859	2.80296	0.0135333	1	subcortex/brainstem
ASH1L	-0.845516	-3.03788	0.00818213	1	subcortex/brainstem
ASIC3	0.504751	1.36109	0.202052	1	subcortex/brainstem
ASIP	0.615858	1.75948	0.104023	1	subcortex/brainstem
ASL	0.656867	1.92844	0.0767925	1	subcortex/brainstem
ASMTL	0.865005	3.21591	0.0055444	1	subcortex/brainstem
ASMTL.AS1	-0.576479	-1.60974	0.134702	1	subcortex/brainstem
ASNSD1	0.661368	1.94794	0.0740928	1	subcortex/brainstem
ASPDH	-0.710035	-2.17332	0.0484639	1	subcortex/brainstem
ASPHD1	-0.819081	-2.82676	0.0128684	1	subcortex/brainstem
ASPHD2	-0.700417	-2.12645	0.0530208	1	subcortex/brainstem
ASPRV1	0.522724	1.4209	0.183794	1	subcortex/brainstem
ASTL	0.594006	1.67504	0.120495	1	subcortex/brainstem
ASTN2	0.557296	1.54049	0.151266	1	subcortex/brainstem
ASXL2	0.687622	2.06598	0.0594663	1	subcortex/brainstem
ASXL3	0.556236	1.53673	0.152213	1	subcortex/brainstem
ATAD5	-0.51457	-1.39358	0.191963	1	subcortex/brainstem
ATF6B	-0.519047	-1.40854	0.187455	1	subcortex/brainstem
ATF7IP2	-0.591184	-1.66439	0.122722	1	subcortex/brainstem
ATG14	-0.56027	-1.55108	0.148629	1	subcortex/brainstem
ATG16L1	-0.872357	-3.28932	0.00471413	1	subcortex/brainstem
ATG16L2	-0.724432	-2.24596	0.0420985	1	subcortex/brainstem
ATG9A	-0.543626	-1.49245	0.163718	1	subcortex/brainstem
ATL2	-0.587427	-1.65029	0.125724	1	subcortex/brainstem
ATL3	0.684746	2.05266	0.0609766	1	subcortex/brainstem
ATM	0.564093	1.56477	0.145276	1	subcortex/brainstem
ATOH7	-0.623978	-1.79178	0.0982513	1	subcortex/brainstem
ATOX1	0.625942	1.79968	0.0968832	1	subcortex/brainstem
ATP10B	0.623263	1.78892	0.0987519	1	subcortex/brainstem
ATP11B	0.842374	3.01114	0.00866996	1	subcortex/brainstem
ATP13A2	0.768772	2.49191	0.0257951	1	subcortex/brainstem
ATP13A3	-0.781548	-2.57034	0.0219786	1	subcortex/brainstem
ATP1A1	-0.700659	-2.12761	0.0529032	1	subcortex/brainstem
ATP1A3	0.507328	1.36957	0.199378	1	subcortex/brainstem
ATP1B1	0.538069	1.47321	0.168933	1	subcortex/brainstem
ATP1B2	0.875056	3.31726	0.00443073	1	subcortex/brainstem
ATP1B3	0.661937	1.95041	0.0737561	1	subcortex/brainstem
ATP23	-0.690377	-2.07882	0.0580411	1	subcortex/brainstem
ATP2A2	-0.712773	-2.1869	0.0472116	1	subcortex/brainstem
ATP2B1	-0.893999	-3.53094	0.0027459	1	subcortex/brainstem
ATP2B2	-0.761718	-2.45021	0.0280665	1	subcortex/brainstem
ATP2B3	-0.641139	-1.86187	0.0866721	1	subcortex/brainstem
ATP2B4	0.520804	1.41444	0.185701	1	subcortex/brainstem
ATP5MC1	-0.705259	-2.14989	0.0506959	1	subcortex/brainstem
ATP5MD	-0.530308	-1.4466	0.176365	1	subcortex/brainstem
ATP5S	0.685834	2.05769	0.0604024	1	subcortex/brainstem
ATP6V0E1	0.573619	1.59927	0.137104	1	subcortex/brainstem
ATP6V1E2	-0.501499	-1.35042	0.205454	1	subcortex/brainstem
ATP6V1G1	0.903501	3.65208	0.00208709	1	subcortex/brainstem
ATP6V1H	-0.526092	-1.43228	0.180475	1	subcortex/brainstem
ATP7A	0.66758	1.97518	0.0704604	1	subcortex/brainstem
ATP8A1	-0.625766	-1.79897	0.0970056	1	subcortex/brainstem
ATP8B3	0.751164	2.38977	0.0316883	1	subcortex/brainstem
ATP9A	-0.786272	-2.60036	0.0206622	1	subcortex/brainstem
ATPAF1	0.647474	1.8884	0.082609	1	subcortex/brainstem
ATRNL1	-0.723069	-2.23895	0.042678	1	subcortex/brainstem
ATXN1	-0.858846	-3.15722	0.00630776	1	subcortex/brainstem
ATXN2	0.601375	1.70312	0.114787	1	subcortex/brainstem
ATXN3	0.517588	1.40365	0.188918	1	subcortex/brainstem
ATXN7L1	-0.650421	-1.90087	0.0807572	1	subcortex/brainstem
ATXN7L2	-0.695303	-2.10203	0.0555442	1	subcortex/brainstem
AUH	0.816618	2.80854	0.0133746	1	subcortex/brainstem
AURKAIP1	0.697525	2.1126	0.0544387	1	subcortex/brainstem
AVEN	0.933793	4.13284	0.000689981	1	subcortex/brainstem
AVIL	-0.7602	-2.44138	0.0285711	1	subcortex/brainstem
AVP	0.564263	1.56539	0.145128	1	subcortex/brainstem
AVPI1	0.617999	1.76794	0.102483	1	subcortex/brainstem
AZI2	0.54125	1.4842	0.165937	1	subcortex/brainstem
B3GALT4	0.573018	1.59708	0.137612	1	subcortex/brainstem
B3GALT5.AS1	-0.552873	-1.52483	0.155236	1	subcortex/brainstem
B3GAT1	-0.626487	-1.80187	0.0965062	1	subcortex/brainstem
B3GNT4	-0.760599	-2.44369	0.028438	1	subcortex/brainstem
B3GNT8	0.621086	1.78022	0.100285	1	subcortex/brainstem
B3GNTL1	-0.507996	-1.37177	0.198688	1	subcortex/brainstem
B4GALNT1	-0.670067	-1.9862	0.069036	1	subcortex/brainstem
B4GALT1	0.767083	2.48183	0.0263284	1	subcortex/brainstem
B4GALT3	-0.607574	-1.72705	0.110106	1	subcortex/brainstem
B4GALT5	-0.553919	-1.52852	0.154293	1	subcortex/brainstem
B4GALT7	0.680076	2.03125	0.0634764	1	subcortex/brainstem
B9D1	-0.632382	-1.82579	0.0924758	1	subcortex/brainstem
BAALC.AS2	0.847951	3.05896	0.00781634	1	subcortex/brainstem
BABAM2	-0.555966	-1.53577	0.152455	1	subcortex/brainstem
BACE2	0.620559	1.77812	0.100658	1	subcortex/brainstem
BACH1	0.762073	2.45228	0.0279495	1	subcortex/brainstem
BAG2	0.879742	3.36713	0.00396522	1	subcortex/brainstem
BAHCC1	-0.76391	-2.46306	0.027348	1	subcortex/brainstem
BAHD1	-0.837876	-2.97369	0.00939981	1	subcortex/brainstem
BAIAP2	-0.755357	-2.41352	0.030217	1	subcortex/brainstem
BAIAP2.AS1	-0.775856	-2.53492	0.0236322	1	subcortex/brainstem
BANF1	0.53183	1.45179	0.174895	1	subcortex/brainstem
BAP1	-0.843432	-3.02009	0.00850366	1	subcortex/brainstem
BATF3	-0.750693	-2.38713	0.0318563	1	subcortex/brainstem
BAZ1A	0.610225	1.73737	0.108138	1	subcortex/brainstem
BBOF1	-0.673524	-2.00164	0.0670846	1	subcortex/brainstem
BBS2	-0.592715	-1.67016	0.121512	1	subcortex/brainstem
BBS4	0.841093	3.00037	0.00887402	1	subcortex/brainstem
BBS9	0.602975	1.70927	0.113568	1	subcortex/brainstem
BCAR3	0.58809	1.65277	0.125191	1	subcortex/brainstem
BCAS4	-0.557567	-1.54145	0.151026	1	subcortex/brainstem
BCAT1	0.770129	2.50006	0.0253718	1	subcortex/brainstem
BCAT2	0.575015	1.60437	0.135929	1	subcortex/brainstem
BCDIN3D	0.509775	1.37766	0.196856	1	subcortex/brainstem
BCKDK	0.570512	1.58796	0.13974	1	subcortex/brainstem
BCL11A	-0.520526	-1.4135	0.185978	1	subcortex/brainstem
BCL11B	-0.812482	-2.77843	0.0142529	1	subcortex/brainstem
BCL2	0.517782	1.4043	0.188723	1	subcortex/brainstem
BCL2A1	0.617429	1.76569	0.102891	1	subcortex/brainstem
BCL2L10	0.523247	1.42267	0.183276	1	subcortex/brainstem
BCL2L13	0.644268	1.87493	0.0846511	1	subcortex/brainstem
BCL3	0.776581	2.53938	0.0234176	1	subcortex/brainstem
BCL6	0.898329	3.58481	0.00243117	1	subcortex/brainstem
BCL7A	-0.737706	-2.31581	0.0367043	1	subcortex/brainstem
BCL7B	-0.602547	-1.70763	0.113893	1	subcortex/brainstem
BCL7C	0.708452	2.16552	0.0491972	1	subcortex/brainstem
BCL9L	-0.537282	-1.47049	0.169679	1	subcortex/brainstem
BCLAF1	-0.693505	-2.09352	0.0564482	1	subcortex/brainstem
BCLAF3	0.609881	1.73603	0.108392	1	subcortex/brainstem
BCO2	0.607401	1.72638	0.110235	1	subcortex/brainstem
BCR	-0.852933	-3.10306	0.00710086	1	subcortex/brainstem
BCRP2	-0.781066	-2.56731	0.0221156	1	subcortex/brainstem
BDH1	-0.76765	-2.48521	0.0261484	1	subcortex/brainstem
BDNF.AS	0.73075	2.27884	0.0394751	1	subcortex/brainstem
BDP1	-0.85979	-3.16606	0.00618655	1	subcortex/brainstem
BEAN1	0.580293	1.62378	0.131534	1	subcortex/brainstem
BEGAIN	-0.709622	-2.17128	0.0486545	1	subcortex/brainstem
BEND6	0.669268	1.98266	0.0694916	1	subcortex/brainstem
BEND7	0.735924	2.30627	0.0374023	1	subcortex/brainstem
BET1	0.753242	2.4015	0.0309538	1	subcortex/brainstem
BFSP1	-0.655419	-1.92221	0.0776728	1	subcortex/brainstem
BHLHE40	-0.526156	-1.4325	0.180412	1	subcortex/brainstem
BHLHE41	0.626963	1.8038	0.0961764	1	subcortex/brainstem
BHMT2	0.666121	1.96875	0.0713037	1	subcortex/brainstem
BICC1	-0.673843	-2.00307	0.0669059	1	subcortex/brainstem
BID	-0.833445	-2.9377	0.0101561	1	subcortex/brainstem
BIN3	-0.826016	-2.87929	0.0115082	1	subcortex/brainstem
BIN3.IT1	0.513941	1.39148	0.192602	1	subcortex/brainstem
BIRC2	0.662833	1.95432	0.0732269	1	subcortex/brainstem
BLCAP	-0.559093	-1.54689	0.14967	1	subcortex/brainstem
BLID	0.545991	1.50068	0.161526	1	subcortex/brainstem
BLNK	0.808113	2.74727	0.0152189	1	subcortex/brainstem
BLOC1S2	0.737524	2.31484	0.0367753	1	subcortex/brainstem
BLOC1S4	-0.619066	-1.77218	0.10172	1	subcortex/brainstem
BLOC1S6	0.933085	4.11937	0.000711961	1	subcortex/brainstem
BLVRA	0.918449	3.8678	0.00127431	1	subcortex/brainstem
BLVRB	0.811285	2.76983	0.0145136	1	subcortex/brainstem
BMP1	-0.566058	-1.57184	0.143569	1	subcortex/brainstem
BMP2	0.519948	1.41156	0.186554	1	subcortex/brainstem
BMP8B	-0.667782	-1.97607	0.070344	1	subcortex/brainstem
BMS1	0.531058	1.44916	0.17564	1	subcortex/brainstem
BMS1P1	0.81618	2.80532	0.0134661	1	subcortex/brainstem
BMS1P2	0.722269	2.23485	0.0430205	1	subcortex/brainstem
BMS1P4	0.590009	1.65997	0.123657	1	subcortex/brainstem
BOP1	-0.783855	-2.58493	0.0213294	1	subcortex/brainstem
BORCS5	0.595731	1.68158	0.119145	1	subcortex/brainstem
BPGM	0.909312	3.73188	0.0017401	1	subcortex/brainstem
BPHL	0.64191	1.86508	0.0861717	1	subcortex/brainstem
BRAP	0.698761	2.1185	0.0538302	1	subcortex/brainstem
BRD4	-0.647355	-1.8879	0.082684	1	subcortex/brainstem
BRF1	0.774024	2.52368	0.0241804	1	subcortex/brainstem
BRINP3	0.607049	1.72502	0.110498	1	subcortex/brainstem
BROX	0.632603	1.82669	0.0923268	1	subcortex/brainstem
BRPF1	-0.714995	-2.198	0.04621	1	subcortex/brainstem
BRPF3	-0.771508	-2.50838	0.024946	1	subcortex/brainstem
BRSK1	-0.626607	-1.80236	0.0964225	1	subcortex/brainstem
BRSK2	-0.530615	-1.44765	0.176068	1	subcortex/brainstem
BSDC1	-0.533525	-1.45759	0.173264	1	subcortex/brainstem
BSN	-0.727858	-2.26371	0.0406632	1	subcortex/brainstem
BSPRY	-0.558253	-1.54389	0.150415	1	subcortex/brainstem
BTBD11	0.829476	2.90621	0.0108651	1	subcortex/brainstem
BTBD2	-0.550029	-1.51482	0.157819	1	subcortex/brainstem
BTBD6	-0.820689	-2.83878	0.0125443	1	subcortex/brainstem
BTBD7	0.562355	1.55854	0.146795	1	subcortex/brainstem
BTBD8	0.739941	2.32787	0.0358398	1	subcortex/brainstem
BTBD9	-0.782786	-2.57815	0.0216286	1	subcortex/brainstem
BTF3	0.510789	1.38102	0.195816	1	subcortex/brainstem
BTN2A1	0.668852	1.98081	0.0697297	1	subcortex/brainstem
BTN2A3P	0.69401	2.09591	0.0561931	1	subcortex/brainstem
BTN3A1	0.829086	2.90315	0.0109363	1	subcortex/brainstem
BTN3A2	0.877593	3.34404	0.00417452	1	subcortex/brainstem
BTN3A3	0.689261	2.07361	0.0586163	1	subcortex/brainstem
BTRC	-0.51178	-1.3843	0.194803	1	subcortex/brainstem
BUB3	0.884621	3.42103	0.00351531	1	subcortex/brainstem
BUD23	0.612226	1.7452	0.106666	1	subcortex/brainstem
BZW2	-0.809075	-2.75407	0.0150029	1	subcortex/brainstem
C10ORF105	0.900782	3.6163	0.00226372	1	subcortex/brainstem
C10ORF95	-0.50985	-1.3779	0.196779	1	subcortex/brainstem
C11ORF54	0.695352	2.10226	0.0555197	1	subcortex/brainstem
C11ORF74	0.811785	2.77342	0.0144042	1	subcortex/brainstem
C11ORF87	-0.629858	-1.81552	0.0941891	1	subcortex/brainstem
C11ORF95	-0.641504	-1.86339	0.0864351	1	subcortex/brainstem
C11ORF96	0.706292	2.15493	0.050208	1	subcortex/brainstem
C11ORF97	-0.554317	-1.52993	0.153935	1	subcortex/brainstem
C12ORF10	0.836883	2.96555	0.00956607	1	subcortex/brainstem
C12ORF29	-0.512018	-1.38509	0.19456	1	subcortex/brainstem
C12ORF49	0.671837	1.99409	0.0680325	1	subcortex/brainstem
C12ORF54	0.65923	1.93865	0.0753685	1	subcortex/brainstem
C12ORF60	0.877423	3.34222	0.00419145	1	subcortex/brainstem
C12ORF66	-0.569658	-1.58486	0.14047	1	subcortex/brainstem
C12ORF75	0.647956	1.89044	0.0823043	1	subcortex/brainstem
C12ORF76	0.650305	1.90038	0.0808296	1	subcortex/brainstem
C14ORF132	0.523556	1.42371	0.182971	1	subcortex/brainstem
C15ORF39	0.897051	3.56869	0.0025215	1	subcortex/brainstem
C15ORF59	-0.893822	-3.52878	0.00275933	1	subcortex/brainstem
C15ORF61	-0.738389	-2.31949	0.0364386	1	subcortex/brainstem
C16ORF70	-0.572024	-1.59346	0.138454	1	subcortex/brainstem
C16ORF72	0.557371	1.54076	0.1512	1	subcortex/brainstem
C16ORF74	-0.625723	-1.7988	0.0970351	1	subcortex/brainstem
C16ORF87	-0.551598	-1.52034	0.156392	1	subcortex/brainstem
C17ORF51	-0.655861	-1.92411	0.0774036	1	subcortex/brainstem
C17ORF75	0.746678	2.36475	0.0333102	1	subcortex/brainstem
C18ORF25	0.798924	2.68373	0.0173828	1	subcortex/brainstem
C19ORF38	0.584029	1.63762	0.128474	1	subcortex/brainstem
C19ORF44	0.647769	1.88965	0.0824226	1	subcortex/brainstem
C1GALT1C1	0.704864	2.14796	0.0508831	1	subcortex/brainstem
C1QC	0.7941	2.65141	0.0185916	1	subcortex/brainstem
C1QTNF4	-0.826963	-2.88661	0.0113298	1	subcortex/brainstem
C1ORF100	-0.688422	-2.0697	0.0590503	1	subcortex/brainstem
C1ORF112	0.659069	1.93795	0.0754649	1	subcortex/brainstem
C1ORF115	-0.757752	-2.42724	0.0293958	1	subcortex/brainstem
C1ORF122	0.640456	1.85903	0.0871171	1	subcortex/brainstem
C1ORF158	-0.626658	-1.80257	0.0963873	1	subcortex/brainstem
C1ORF159	-0.823612	-2.86087	0.0119688	1	subcortex/brainstem
C1ORF174	0.809731	2.75873	0.0148566	1	subcortex/brainstem
C1ORF194	-0.613335	-1.74955	0.105855	1	subcortex/brainstem
C1ORF210	0.536109	1.46646	0.170794	1	subcortex/brainstem
C1ORF226	0.646475	1.88419	0.0832424	1	subcortex/brainstem
C22ORF23	0.522517	1.4202	0.183999	1	subcortex/brainstem
C2CD2	0.506576	1.36709	0.200157	1	subcortex/brainstem
C2CD2L	-0.744615	-2.35337	0.0340731	1	subcortex/brainstem
C2CD6	0.913264	3.78898	0.00152705	1	subcortex/brainstem
C2ORF40	0.584496	1.63936	0.128093	1	subcortex/brainstem
C2ORF49	0.818515	2.82255	0.0129837	1	subcortex/brainstem
C2ORF54	-0.564872	-1.56757	0.144598	1	subcortex/brainstem
C2ORF69	-0.555408	-1.53379	0.152955	1	subcortex/brainstem
C2ORF74	-0.631101	-1.82057	0.0933435	1	subcortex/brainstem
C2ORF81	-0.534034	-1.45934	0.172776	1	subcortex/brainstem
C2ORF88	0.711332	2.17974	0.0478684	1	subcortex/brainstem
C3	0.57122	1.59053	0.139137	1	subcortex/brainstem
C3AR1	0.514552	1.39352	0.191982	1	subcortex/brainstem
C4ORF19	0.638304	1.85012	0.0885271	1	subcortex/brainstem
C4ORF3	0.745366	2.3575	0.0337941	1	subcortex/brainstem
C4ORF33	0.689505	2.07475	0.0584901	1	subcortex/brainstem
C4ORF47	-0.604615	-1.7156	0.112326	1	subcortex/brainstem
C4ORF48	0.741159	2.33448	0.0353741	1	subcortex/brainstem
C5ORF15	0.843477	3.02047	0.00849661	1	subcortex/brainstem
C5ORF24	-0.676151	-2.01345	0.0656236	1	subcortex/brainstem
C5ORF42	-0.590668	-1.66245	0.123133	1	subcortex/brainstem
C5ORF51	0.780178	2.56174	0.0223699	1	subcortex/brainstem
C5ORF56	0.713771	2.19187	0.0467602	1	subcortex/brainstem
C6ORF118	-0.509137	-1.37554	0.197513	1	subcortex/brainstem
C6ORF136	0.737354	2.31392	0.0368415	1	subcortex/brainstem
C6ORF47	0.667713	1.97577	0.0703836	1	subcortex/brainstem
C6ORF62	0.516872	1.40126	0.189638	1	subcortex/brainstem
C6ORF89	0.616553	1.76222	0.103521	1	subcortex/brainstem
C7	0.690719	2.08042	0.0578658	1	subcortex/brainstem
C7ORF13	-0.530883	-1.44857	0.175808	1	subcortex/brainstem
C7ORF25	0.786795	2.60371	0.0205198	1	subcortex/brainstem
C7ORF57	-0.792855	-2.64318	0.0189118	1	subcortex/brainstem
C8ORF33	0.602868	1.70886	0.113649	1	subcortex/brainstem
C8ORF46	-0.677945	-2.02157	0.064637	1	subcortex/brainstem
C8ORF58	0.854634	3.11843	0.00686654	1	subcortex/brainstem
C8ORF76	-0.709916	-2.17273	0.048519	1	subcortex/brainstem
C8ORF82	0.793108	2.64485	0.0188464	1	subcortex/brainstem
C9ORF116	-0.599118	-1.69448	0.116519	1	subcortex/brainstem
C9ORF147	0.536022	1.46616	0.170877	1	subcortex/brainstem
C9ORF16	-0.724727	-2.24748	0.0419738	1	subcortex/brainstem
C9ORF64	0.655569	1.92286	0.0775813	1	subcortex/brainstem
C9ORF78	-0.620613	-1.77833	0.10062	1	subcortex/brainstem
CA10	0.531557	1.45087	0.175157	1	subcortex/brainstem
CA11	-0.913562	-3.7934	0.0015117	1	subcortex/brainstem
CA13	0.53366	1.45806	0.173134	1	subcortex/brainstem
CA7	-0.792355	-2.63988	0.0190414	1	subcortex/brainstem
CAB39	0.611571	1.74263	0.107146	1	subcortex/brainstem
CABIN1	-0.87578	-3.32484	0.00435665	1	subcortex/brainstem
CABLES2	0.778535	2.55149	0.0228445	1	subcortex/brainstem
CABP1	-0.770894	-2.50467	0.0251351	1	subcortex/brainstem
CABP7	0.561884	1.55685	0.147208	1	subcortex/brainstem
CACNA1A	-0.516575	-1.40027	0.189938	1	subcortex/brainstem
CACNA1B	-0.592135	-1.66797	0.121969	1	subcortex/brainstem
CACNA1C	-0.809727	-2.7587	0.0148576	1	subcortex/brainstem
CACNA1D	-0.635225	-1.83743	0.090568	1	subcortex/brainstem
CACNA1E	-0.719299	-2.21971	0.0443061	1	subcortex/brainstem
CACNA1H	-0.76085	-2.44515	0.0283544	1	subcortex/brainstem
CACNA1I	-0.768824	-2.49222	0.025779	1	subcortex/brainstem
CACNA2D1	-0.500529	-1.34725	0.206474	1	subcortex/brainstem
CACNA2D3	-0.785142	-2.59312	0.0209726	1	subcortex/brainstem
CACNB1	-0.686739	-2.06188	0.0599275	1	subcortex/brainstem
CACNB2	-0.582969	-1.63368	0.129338	1	subcortex/brainstem
CACNB3	-0.665763	-1.96717	0.0715119	1	subcortex/brainstem
CACNB4	-0.685884	-2.05792	0.0603762	1	subcortex/brainstem
CACNG3	-0.762147	-2.45272	0.027925	1	subcortex/brainstem
CACNG4	-0.513184	-1.38897	0.193371	1	subcortex/brainstem
CACNG6	-0.730682	-2.27849	0.0395029	1	subcortex/brainstem
CACNG8	-0.664751	-1.96273	0.0721011	1	subcortex/brainstem
CADM2	-0.747434	-2.36894	0.0330334	1	subcortex/brainstem
CADM4	0.586726	1.64767	0.126289	1	subcortex/brainstem
CALB2	0.90625	3.68926	0.00191779	1	subcortex/brainstem
CALCOCO2	0.804769	2.72384	0.0159855	1	subcortex/brainstem
CALM1	-0.675548	-2.01073	0.0659573	1	subcortex/brainstem
CALM2	-0.659672	-1.94057	0.0751034	1	subcortex/brainstem
CALM3	-0.726555	-2.25694	0.0412055	1	subcortex/brainstem
CALML3	-0.522886	-1.42145	0.183633	1	subcortex/brainstem
CALML4	-0.70505	-2.14887	0.0507949	1	subcortex/brainstem
CALN1	-0.725639	-2.25219	0.0415896	1	subcortex/brainstem
CALR	0.536033	1.4662	0.170866	1	subcortex/brainstem
CAMK1	-0.741144	-2.33439	0.0353799	1	subcortex/brainstem
CAMK1D	-0.808382	-2.74916	0.0151585	1	subcortex/brainstem
CAMK1G	-0.507941	-1.37159	0.198745	1	subcortex/brainstem
CAMK2A	-0.749304	-2.37935	0.0323549	1	subcortex/brainstem
CAMK2B	-0.809819	-2.75935	0.0148371	1	subcortex/brainstem
CAMK2G	0.878372	3.35236	0.00409789	1	subcortex/brainstem
CAMK2N1	-0.781893	-2.57251	0.0218809	1	subcortex/brainstem
CAMK2N2	0.892275	3.51006	0.00287823	1	subcortex/brainstem
CAMK4	-0.80446	-2.72169	0.0160576	1	subcortex/brainstem
CAMKK1	-0.802511	-2.70822	0.0165167	1	subcortex/brainstem
CAMKK2	-0.954655	-4.60955	0.000225232	1	subcortex/brainstem
CAMKMT	0.690941	2.08146	0.0577522	1	subcortex/brainstem
CAMKV	-0.707102	-2.15889	0.0498277	1	subcortex/brainstem
CAMSAP1	-0.695383	-2.10241	0.055504	1	subcortex/brainstem
CAMTA2	-0.798503	-2.68088	0.0174863	1	subcortex/brainstem
CANX	-0.58179	-1.62931	0.130304	1	subcortex/brainstem
CAP1	-0.7824	-2.57571	0.0217374	1	subcortex/brainstem
CAP2	-0.720795	-2.22732	0.0436556	1	subcortex/brainstem
CAPG	0.698837	2.11887	0.0537928	1	subcortex/brainstem
CAPN10	-0.695393	-2.10246	0.0554988	1	subcortex/brainstem
CAPN15	-0.820128	-2.83457	0.0126567	1	subcortex/brainstem
CAPN2	0.618742	1.7709	0.101951	1	subcortex/brainstem
CAPN7	0.59642	1.6842	0.118608	1	subcortex/brainstem
CAPRIN1	-0.779441	-2.55713	0.0225819	1	subcortex/brainstem
CARD14	0.541513	1.48511	0.165691	1	subcortex/brainstem
CARD17	0.577712	1.61427	0.133673	1	subcortex/brainstem
CARD19	0.666121	1.96874	0.0713041	1	subcortex/brainstem
CARD6	0.697707	2.11346	0.0543491	1	subcortex/brainstem
CARD8	0.716503	2.20557	0.0455374	1	subcortex/brainstem
CARF	0.550945	1.51804	0.156985	1	subcortex/brainstem
CARMIL2	-0.622322	-1.78515	0.099413	1	subcortex/brainstem
CARNMT1	-0.790507	-2.62777	0.0195251	1	subcortex/brainstem
CASC1	0.677219	2.01828	0.0650351	1	subcortex/brainstem
CASC10	-0.528364	-1.43999	0.178254	1	subcortex/brainstem
CASC3	0.709857	2.17244	0.0485463	1	subcortex/brainstem
CASKIN1	-0.629994	-1.81607	0.0940966	1	subcortex/brainstem
CASP1	0.545732	1.49978	0.161765	1	subcortex/brainstem
CASP10	0.85851	3.15409	0.00635114	1	subcortex/brainstem
CASP8AP2	0.512127	1.38545	0.194448	1	subcortex/brainstem
CAST	0.666785	1.97167	0.0709192	1	subcortex/brainstem
CAV2	0.591209	1.66448	0.122703	1	subcortex/brainstem
CBFA2T3	-0.713345	-2.18975	0.0469525	1	subcortex/brainstem
CBFB	0.758647	2.43239	0.0290928	1	subcortex/brainstem
CBL	0.815096	2.79738	0.0136939	1	subcortex/brainstem
CBLB	0.832289	2.92847	0.0103593	1	subcortex/brainstem
CBLN1	0.859157	3.16013	0.00626763	1	subcortex/brainstem
CBR4	0.727801	2.26342	0.0406868	1	subcortex/brainstem
CBX2	-0.505076	-1.36215	0.201714	1	subcortex/brainstem
CBX3	0.934495	4.14633	0.000668634	1	subcortex/brainstem
CBX6	-0.88502	-3.42553	0.00348003	1	subcortex/brainstem
CC2D1A	0.540854	1.48283	0.166308	1	subcortex/brainstem
CC2D1B	0.575591	1.60648	0.135445	1	subcortex/brainstem
CCDC102A	0.682155	2.04075	0.0623559	1	subcortex/brainstem
CCDC103	0.532519	1.45415	0.17423	1	subcortex/brainstem
CCDC106	-0.792416	-2.64028	0.0190256	1	subcortex/brainstem
CCDC115	0.869966	3.26502	0.00497465	1	subcortex/brainstem
CCDC125	0.780727	2.56518	0.0222127	1	subcortex/brainstem
CCDC127	0.530651	1.44777	0.176033	1	subcortex/brainstem
CCDC136	0.797776	2.67598	0.0176657	1	subcortex/brainstem
CCDC141	0.560337	1.55132	0.14857	1	subcortex/brainstem
CCDC142	-0.5421	-1.48715	0.165142	1	subcortex/brainstem
CCDC144CP	-0.630076	-1.8164	0.0940404	1	subcortex/brainstem
CCDC15	0.622933	1.7876	0.098983	1	subcortex/brainstem
CCDC152	0.67773	2.02059	0.0647548	1	subcortex/brainstem
CCDC158	0.549134	1.51168	0.158636	1	subcortex/brainstem
CCDC160	0.762941	2.45736	0.0276644	1	subcortex/brainstem
CCDC166	0.571861	1.59286	0.138593	1	subcortex/brainstem
CCDC171	-0.612383	-1.74581	0.106551	1	subcortex/brainstem
CCDC174	0.619199	1.77271	0.101625	1	subcortex/brainstem
CCDC184	0.623553	1.79008	0.0985482	1	subcortex/brainstem
CCDC25	0.669438	1.98341	0.0693946	1	subcortex/brainstem
CCDC3	-0.85991	-3.16719	0.00617136	1	subcortex/brainstem
CCDC34	-0.624453	-1.79369	0.0979192	1	subcortex/brainstem
CCDC43	-0.781529	-2.57021	0.0219841	1	subcortex/brainstem
CCDC47	-0.776173	-2.53686	0.0235383	1	subcortex/brainstem
CCDC50	0.815595	2.80104	0.0135885	1	subcortex/brainstem
CCDC57	-0.823249	-2.85811	0.0120393	1	subcortex/brainstem
CCDC59	-0.65431	-1.91746	0.0783515	1	subcortex/brainstem
CCDC68	0.521023	1.41518	0.185483	1	subcortex/brainstem
CCDC71	0.658365	1.93491	0.0758879	1	subcortex/brainstem
CCDC80	0.674504	2.00604	0.0665373	1	subcortex/brainstem
CCDC82	0.75645	2.41976	0.0298408	1	subcortex/brainstem
CCDC84	-0.60213	-1.70603	0.114211	1	subcortex/brainstem
CCDC85A	0.695271	2.10188	0.0555599	1	subcortex/brainstem
CCDC85C	-0.575931	-1.60773	0.135161	1	subcortex/brainstem
CCDC88A	0.604909	1.71673	0.112105	1	subcortex/brainstem
CCEPR	0.804995	2.72541	0.0159329	1	subcortex/brainstem
CCKBR	-0.529133	-1.4426	0.177505	1	subcortex/brainstem
CCL19	0.755954	2.41692	0.0300112	1	subcortex/brainstem
CCL2	0.526536	1.43379	0.180039	1	subcortex/brainstem
CCNB1	0.783346	2.5817	0.0214716	1	subcortex/brainstem
CCNB3	0.631295	1.82136	0.0932113	1	subcortex/brainstem
CCND1	0.505085	1.36218	0.201704	1	subcortex/brainstem
CCND2	-0.629263	-1.8131	0.0945958	1	subcortex/brainstem
CCND2.AS1	-0.678866	-2.02575	0.0641337	1	subcortex/brainstem
CCNDBP1	0.678127	2.02239	0.0645372	1	subcortex/brainstem
CCNE2	0.573835	1.60006	0.136922	1	subcortex/brainstem
CCNG1	0.801722	2.7028	0.0167047	1	subcortex/brainstem
CCNG2	-0.857404	-3.14382	0.00649559	1	subcortex/brainstem
CCNJ	-0.55544	-1.53391	0.152926	1	subcortex/brainstem
CCNO	-0.536872	-1.46908	0.170069	1	subcortex/brainstem
CCNT1	0.865462	3.22037	0.00549019	1	subcortex/brainstem
CCNT2	-0.82426	-2.86581	0.0118435	1	subcortex/brainstem
CCNY	-0.823044	-2.85655	0.0120793	1	subcortex/brainstem
CCR10	0.856644	3.13681	0.00659611	1	subcortex/brainstem
CCR3	0.516002	1.39835	0.190516	1	subcortex/brainstem
CCR5	0.8371	2.96732	0.00952967	1	subcortex/brainstem
CCR9	-0.624339	-1.79323	0.0979991	1	subcortex/brainstem
CCSAP	-0.70546	-2.15087	0.0506008	1	subcortex/brainstem
CCSER2	0.534628	1.46137	0.172208	1	subcortex/brainstem
CD151	0.542902	1.48993	0.164392	1	subcortex/brainstem
CD164	0.821638	2.84591	0.0123557	1	subcortex/brainstem
CD19	0.703849	2.14303	0.0513663	1	subcortex/brainstem
CD2	0.809873	2.75974	0.0148251	1	subcortex/brainstem
CD209	0.682259	2.04123	0.0623003	1	subcortex/brainstem
CD274	0.835109	2.95111	0.00986776	1	subcortex/brainstem
CD276	0.600248	1.6988	0.11565	1	subcortex/brainstem
CD2AP	0.551014	1.51828	0.156922	1	subcortex/brainstem
CD300C	0.556285	1.5369	0.152169	1	subcortex/brainstem
CD320	0.648787	1.89395	0.0817808	1	subcortex/brainstem
CD37	0.67714	2.01792	0.0650783	1	subcortex/brainstem
CD3D	0.631874	1.82372	0.0928193	1	subcortex/brainstem
CD44	0.748336	2.37396	0.032705	1	subcortex/brainstem
CD46	0.861179	3.17917	0.00601111	1	subcortex/brainstem
CD52	-0.809942	-2.76023	0.0148096	1	subcortex/brainstem
CD53	0.72162	2.23153	0.0432996	1	subcortex/brainstem
CD55	0.767724	2.48565	0.0261251	1	subcortex/brainstem
CD6	0.79262	2.64163	0.0189727	1	subcortex/brainstem
CD74	0.567309	1.57636	0.142488	1	subcortex/brainstem
CD83	0.895711	3.55199	0.00261847	1	subcortex/brainstem
CD84	0.800165	2.69216	0.01708	1	subcortex/brainstem
CD8B	0.639915	1.85678	0.0874705	1	subcortex/brainstem
CD99	0.729481	2.27219	0.0399938	1	subcortex/brainstem
CD99L2	0.637016	1.8448	0.0893775	1	subcortex/brainstem
CDADC1	0.556776	1.53864	0.15173	1	subcortex/brainstem
CDAN1	-0.732351	-2.28728	0.0388263	1	subcortex/brainstem
CDC123	-0.518554	-1.40689	0.187949	1	subcortex/brainstem
CDC16	0.509727	1.3775	0.196906	1	subcortex/brainstem
CDC27	0.718023	2.21324	0.0448654	1	subcortex/brainstem
CDC37L1	0.529982	1.44549	0.176681	1	subcortex/brainstem
CDC40	-0.821349	-2.84373	0.012413	1	subcortex/brainstem
CDC42	0.673061	1.99956	0.0673441	1	subcortex/brainstem
CDC42BPA	0.538478	1.47462	0.168547	1	subcortex/brainstem
CDC42EP5	-0.540765	-1.48252	0.166393	1	subcortex/brainstem
CDC42P3	0.73459	2.29916	0.03793	1	subcortex/brainstem
CDC42SE1	0.639249	1.85403	0.0879061	1	subcortex/brainstem
CDC6	-0.803937	-2.71807	0.0161799	1	subcortex/brainstem
CDH13	0.555082	1.53264	0.153247	1	subcortex/brainstem
CDH18	0.696951	2.10986	0.0547233	1	subcortex/brainstem
CDH20	0.517785	1.40431	0.18872	1	subcortex/brainstem
CDH22	-0.771918	-2.51087	0.02482	1	subcortex/brainstem
CDH23	0.563676	1.56328	0.14564	1	subcortex/brainstem
CDH24	0.679737	2.02971	0.0636603	1	subcortex/brainstem
CDH3	-0.584133	-1.63801	0.128389	1	subcortex/brainstem
CDH4	-0.540055	-1.48006	0.167059	1	subcortex/brainstem
CDH9	-0.58895	-1.65599	0.124502	1	subcortex/brainstem
CDHR3	-0.686898	-2.06261	0.0598448	1	subcortex/brainstem
CDK12	0.60609	1.7213	0.111217	1	subcortex/brainstem
CDK17	-0.690041	-2.07725	0.058214	1	subcortex/brainstem
CDK2AP1	0.572017	1.59343	0.13846	1	subcortex/brainstem
CDKL2	-0.644114	-1.87428	0.0847499	1	subcortex/brainstem
CDKL5	-0.882704	-3.3996	0.00368791	1	subcortex/brainstem
CDKN2A	-0.51772	-1.4041	0.188786	1	subcortex/brainstem
CDKN3	0.504611	1.36063	0.202198	1	subcortex/brainstem
CDO1	-0.500967	-1.34868	0.206013	1	subcortex/brainstem
CDR2L	0.525278	1.42952	0.181274	1	subcortex/brainstem
CDS2	0.876939	3.33709	0.00423964	1	subcortex/brainstem
CDT1	0.73542	2.30358	0.0376011	1	subcortex/brainstem
CDV3	0.622618	1.78634	0.0992043	1	subcortex/brainstem
CDYL2	-0.540087	-1.48017	0.167029	1	subcortex/brainstem
CEACAM1	0.670758	1.98928	0.068643	1	subcortex/brainstem
CEBPA	-0.806372	-2.73502	0.0156151	1	subcortex/brainstem
CEBPB	-0.73534	-2.30315	0.0376327	1	subcortex/brainstem
CELF1	-0.693319	-2.09265	0.0565418	1	subcortex/brainstem
CELF2	0.88543	3.43018	0.00344402	1	subcortex/brainstem
CELF3	-0.717053	-2.20835	0.0452934	1	subcortex/brainstem
CELF4	-0.527609	-1.43742	0.17899	1	subcortex/brainstem
CELF5	-0.696289	-2.10671	0.0550522	1	subcortex/brainstem
CELF6	0.855258	3.12411	0.00678183	1	subcortex/brainstem
CELSR2	-0.791282	-2.63284	0.0193212	1	subcortex/brainstem
CELSR3	-0.680154	-2.03161	0.0634341	1	subcortex/brainstem
CENPBD1	0.607558	1.72699	0.110118	1	subcortex/brainstem
CENPBD1P1	-0.843792	-3.02315	0.00844758	1	subcortex/brainstem
CENPK	-0.853712	-3.11008	0.00699285	1	subcortex/brainstem
CENPP	-0.70474	-2.14736	0.0509419	1	subcortex/brainstem
CENPQ	0.663723	1.95822	0.0727029	1	subcortex/brainstem
CENPS	-0.596554	-1.68471	0.118503	1	subcortex/brainstem
CENPU	-0.542257	-1.48769	0.164995	1	subcortex/brainstem
CENPV	-0.618855	-1.77134	0.10187	1	subcortex/brainstem
CEP112	0.541491	1.48503	0.165712	1	subcortex/brainstem
CEP126	-0.785269	-2.59394	0.0209375	1	subcortex/brainstem
CEP135	0.890226	3.48566	0.00304072	1	subcortex/brainstem
CEP152	-0.644072	-1.87411	0.0847769	1	subcortex/brainstem
CEP170	0.786656	2.60282	0.0205575	1	subcortex/brainstem
CEP170B	-0.518587	-1.407	0.187915	1	subcortex/brainstem
CEP170P1	0.638738	1.85191	0.0882418	1	subcortex/brainstem
CEP19	-0.523556	-1.42371	0.182971	1	subcortex/brainstem
CEP295	-0.516855	-1.4012	0.189655	1	subcortex/brainstem
CEP350	0.728843	2.26885	0.0402561	1	subcortex/brainstem
CEP44	0.547385	1.50555	0.160241	1	subcortex/brainstem
CEP68	-0.673108	-1.99977	0.0673177	1	subcortex/brainstem
CEP70	0.605486	1.71896	0.11167	1	subcortex/brainstem
CEP72	-0.786697	-2.60309	0.0205464	1	subcortex/brainstem
CEP76	-0.702748	-2.13769	0.0518937	1	subcortex/brainstem
CEP83	-0.544348	-1.49496	0.163048	1	subcortex/brainstem
CEPT1	0.61047	1.73833	0.107957	1	subcortex/brainstem
CERK	0.723252	2.23989	0.0425999	1	subcortex/brainstem
CERS2	0.507193	1.36913	0.199517	1	subcortex/brainstem
CES4A	-0.736577	-2.30976	0.0371457	1	subcortex/brainstem
CFAP44	-0.553965	-1.52869	0.154252	1	subcortex/brainstem
CFAP65	-0.522026	-1.41855	0.184486	1	subcortex/brainstem
CFAP69	-0.576929	-1.61139	0.134326	1	subcortex/brainstem
CFL2	0.717291	2.20955	0.0451881	1	subcortex/brainstem
CFLAR	0.65009	1.89947	0.0809641	1	subcortex/brainstem
CFP	-0.708581	-2.16615	0.049137	1	subcortex/brainstem
CGAS	0.667327	1.97406	0.0706063	1	subcortex/brainstem
CGN	0.658276	1.93452	0.0759412	1	subcortex/brainstem
CGNL1	0.5322	1.45306	0.174538	1	subcortex/brainstem
CGREF1	-0.711699	-2.18156	0.0477007	1	subcortex/brainstem
CHAC1	0.540503	1.48161	0.166639	1	subcortex/brainstem
CHAC2	0.636705	1.84352	0.0895835	1	subcortex/brainstem
CHADL	0.533768	1.45842	0.173031	1	subcortex/brainstem
CHD1	0.577999	1.61532	0.133434	1	subcortex/brainstem
CHD2	0.870459	3.26999	0.00492025	1	subcortex/brainstem
CHD3	-0.642455	-1.86735	0.0858186	1	subcortex/brainstem
CHD6	0.931682	4.09307	0.000756869	1	subcortex/brainstem
CHD9	0.724524	2.24643	0.0420598	1	subcortex/brainstem
CHFR	-0.511207	-1.3824	0.195388	1	subcortex/brainstem
CHGA	0.565098	1.56839	0.144402	1	subcortex/brainstem
CHMP2A	-0.516152	-1.39886	0.190364	1	subcortex/brainstem
CHMP2B	0.7033	2.14036	0.0516291	1	subcortex/brainstem
CHN1	-0.787927	-2.61101	0.0202132	1	subcortex/brainstem
CHORDC1	0.733996	2.29599	0.0381669	1	subcortex/brainstem
CHPT1	0.693718	2.09453	0.0563403	1	subcortex/brainstem
CHRDL1	-0.737657	-2.31555	0.0367231	1	subcortex/brainstem
CHRM1	-0.816125	-2.80491	0.0134776	1	subcortex/brainstem
CHRM3	-0.635789	-1.83975	0.0901921	1	subcortex/brainstem
CHRM4	0.792727	2.64234	0.0189448	1	subcortex/brainstem
CHRM5	0.868886	3.25418	0.00509537	1	subcortex/brainstem
CHRNA10	-0.788433	-2.61428	0.0200771	1	subcortex/brainstem
CHRNA4	0.829531	2.90664	0.0108551	1	subcortex/brainstem
CHST10	-0.65889	-1.93718	0.0755719	1	subcortex/brainstem
CHST11	-0.68226	-2.04123	0.0622998	1	subcortex/brainstem
CHST12	-0.767319	-2.48323	0.0262534	1	subcortex/brainstem
CHST14	0.591312	1.66487	0.122621	1	subcortex/brainstem
CHST15	-0.798378	-2.68005	0.0175169	1	subcortex/brainstem
CHST3	0.554594	1.53091	0.153685	1	subcortex/brainstem
CHST4	0.707743	2.16203	0.0495277	1	subcortex/brainstem
CHST6	0.501896	1.35172	0.205037	1	subcortex/brainstem
CHST8	0.676642	2.01567	0.0653529	1	subcortex/brainstem
CHSY3	-0.725934	-2.25372	0.0414657	1	subcortex/brainstem
CHTF18	-0.820027	-2.83381	0.0126772	1	subcortex/brainstem
CHTF8	-0.596783	-1.68558	0.118326	1	subcortex/brainstem
CHURC1	0.554313	1.52992	0.153938	1	subcortex/brainstem
CIAPIN1	0.702591	2.13693	0.0519692	1	subcortex/brainstem
CIART	-0.628444	-1.80978	0.0951568	1	subcortex/brainstem
CIB2	0.727665	2.26271	0.0407433	1	subcortex/brainstem
CIC	-0.822167	-2.8499	0.0122512	1	subcortex/brainstem
CIDEB	0.687462	2.06523	0.05955	1	subcortex/brainstem
CIDEC	-0.636624	-1.84318	0.0896374	1	subcortex/brainstem
CIDECP	-0.6461	-1.88262	0.0834804	1	subcortex/brainstem
CIP2A	-0.568036	-1.57899	0.141862	1	subcortex/brainstem
CIR1	-0.641506	-1.8634	0.0864337	1	subcortex/brainstem
CIT	-0.660929	-1.94603	0.0743538	1	subcortex/brainstem
CITED2	0.59527	1.67983	0.119505	1	subcortex/brainstem
CITED4	0.756677	2.42106	0.0297628	1	subcortex/brainstem
[truncated: 11,061 more rows]

## Sheet: SupplementaryTable4
Genes	bicor	p-values
DDX23	0.703688	0.0001
NSUN4	0.699764	0.0001
PHLDA2	0.698627	0.0001
CHAF1A	0.698512	0.0001
LYRM4	0.693068	0.0001
LDLR	0.691795	0.0001
ANO5	0.688794	0.0001
CCDC25	0.685352	0.0001
PABPC1L2A	0.684249	0.0001
ESYT1	0.68286	0.0001
TOMM40L	0.680749	0.0001
VGF	0.679041	0.0001
GGA3	0.676636	0.0001
RASD1	0.676419	0.0001
METTL21A	0.675697	0.0001
TMEM178B	0.67386	0.0001
PARN	0.671876	0.0001
TEX29	0.66698	0.0001
SLC20A1	0.66259	0.0001
TP53TG3D	0.656896	0.0001
AMER1	0.656454	0.0001
LINC00680	0.656185	0.0001
ELP1	0.655768	0.0001
RFPL3	0.650681	0.0001
NMRK1	0.650653	0.0001
NLN	0.646798	0.0001
DNM3	0.646564	0.0001
USP21	0.644491	0.0001
NRN1	0.643727	0.0001
C6ORF136	0.642625	0.0001
ADRA1D	0.639442	0.0001
GOT2	0.638354	0.0001
SMYD2	0.638286	0.0001
MAD1L1	0.637964	0.0001
RNF123	0.636873	0.0001
IER5L	0.636742	0.0001
NOS2	0.63672	0.0001
KCNS3	0.636186	0.0001
SRPRA	0.635299	0.0001
MAPK10	0.633162	0.0001
CABLES2	0.631848	0.0001
CPSF3	0.630314	0.0001
TAPBP	0.627851	0.0001
LRRC14	0.627246	0.0001
TMEM184C	0.626685	0.0001
DNAJC21	0.626294	0.0001
KATNAL1	0.623556	0.0001
SMIM12	0.622867	0.0001
SUSD5	0.622725	0.0001
CDK12	0.621153	0.0001
TMEM81	0.620017	0.0001
LOC100505938	0.618983	0.0001
WDR4	0.618436	0.0001
SBNO1	0.61833	0.0001
ZNF777	0.617657	0.0001
FAM206A	0.616512	0.0001
HTATIP2	0.615134	0.0001
TMEM241	0.614635	0.0001
EIF4E2	0.607979	0.0001
MRPL46	0.607693	0.0001
CORO2A	0.607613	0.0001
UMODL1.AS1	0.60703	0.0001
TIGD3	0.606779	0.0001
GMPR2	0.605298	0.0001
TESPA1	0.603513	0.0001
CIAPIN1	0.603192	0.0001
NTN4	0.597447	0.0001
ANKRD34A	0.595519	0.0001
ELAVL4	0.595347	0.0001
PREP	0.594647	0.0001
GPR137	0.594467	0.0001
RSPH3	0.593971	0.0001
AQP11	0.593908	0.0001
LAMB3	0.59381	0.0001
PARS2	0.593434	0.0001
SCN2B	0.593295	0.0001
PNLDC1	0.592046	0.0001
CYP 20.00	0.58783	0.0001
CKB	0.587242	0.0001
QPCT	0.585372	0.0001
STEAP2	0.584685	0.0001
GLRX2	0.584075	0.0001
PGBD4	0.583683	0.0001
DYNLT3	0.582515	0.0001
LOC100996385	0.579415	0.0001
COX5A	0.579049	0.0001
SCAMP3	0.576405	0.0001
MAFB	0.576314	0.0001
KCNS1	0.570219	0.0001
ARMC8	0.569444	0.0001
RTN2	0.566611	0.0001
FNDC4	0.557826	0.0001
SCAMP5	0.547941	0.0001
FIZ1	0.53652	0.0001
GZF1	0.511718	0.0001
IGFBP6	0.658219	0.0002
CCNB1	0.654584	0.0002
C12ORF49	0.649912	0.0002
C6ORF106	0.634339	0.0002
MICAL2	0.630599	0.0002
RTKN2	0.628446	0.0002
OPN3	0.624094	0.0002
GCLM	0.616687	0.0002
PRR3	0.616425	0.0002
ABLIM2	0.610884	0.0002
SRXN1	0.608967	0.0002
CHN1	0.606236	0.0002
KCNA2	0.600928	0.0002
RFPL2	0.597133	0.0002
ZNF823	0.596948	0.0002
CISD2	0.595413	0.0002
ZBTB38	0.593774	0.0002
SCN8A	0.592784	0.0002
RANBP2	0.59224	0.0002
STAR	0.591109	0.0002
LRRC75A	0.59076	0.0002
ADO	0.587151	0.0002
MKX	0.585174	0.0002
MTMR4	0.582995	0.0002
MSTO2P	0.582747	0.0002
KYAT1	0.579444	0.0002
FEM1C	0.577193	0.0002
EIF1B	0.576975	0.0002
FAM122A	0.576002	0.0002
ZNF212	0.573749	0.0002
CDH22	0.573314	0.0002
TMX2	0.572939	0.0002
LOC105376360	0.571709	0.0002
KIF17	0.569267	0.0002
NAP1L1	0.569172	0.0002
ABTB1	0.56883	0.0002
ETS2	0.568127	0.0002
ALS2CL	0.567164	0.0002
LRRC20	0.566681	0.0002
CFL2	0.564229	0.0002
PRUNE2	0.56383	0.0002
SMPX	0.561653	0.0002
PPM1A	0.560207	0.0002
HS6ST1	0.556268	0.0002
GABRG2	0.555027	0.0002
TNFAIP1	0.553108	0.0002
SIRT7	0.552919	0.0002
FAM78A	0.552112	0.0002
ZNF284	0.550919	0.0002
EPHB6	0.548221	0.0002
GOPC	0.54705	0.0002
ATP2A2	0.546038	0.0002
GLRX	0.54143	0.0002
SLCO4A1	0.538457	0.0002
ZNF57	0.532861	0.0002
MAT2B	0.522319	0.0002
GPR158	0.521075	0.0002
PRSS16	0.638552	0.0003
GDPD1	0.629069	0.0003
ARHGAP26	0.622493	0.0003
MKKS	0.614578	0.0003
FSTL4	0.604781	0.0003
PITPNA	0.597484	0.0003
RRP15	0.59532	0.0003
ARL8B	0.593753	0.0003
RPS6KB1	0.593316	0.0003
IFITM10	0.592806	0.0003
CAPS2	0.589504	0.0003
KCNS2	0.588625	0.0003
PRRT4	0.585145	0.0003
INIP	0.581681	0.0003
TIRAP	0.581368	0.0003
RMND1	0.579922	0.0003
TUBG1	0.57772	0.0003
HERC1	0.57741	0.0003
TUBGCP4	0.571454	0.0003
WDR45	0.571253	0.0003
RFPL1S	0.570637	0.0003
GCHFR	0.570219	0.0003
UGP2	0.569601	0.0003
GLIPR1	0.569326	0.0003
MTMR2	0.568015	0.0003
PLEKHM3	0.566375	0.0003
LRRC59	0.565664	0.0003
SOWAHB	0.564409	0.0003
FOXRED1	0.560941	0.0003
THOC5	0.560047	0.0003
PKDCC	0.559204	0.0003
FAM90A1	0.557741	0.0003
EML6	0.557263	0.0003
TIMM10B	0.556833	0.0003
SNAP25	0.556147	0.0003
PPM1H	0.554963	0.0003
TICAM1	0.554666	0.0003
PPP1R3F	0.553956	0.0003
NAT8L	0.551366	0.0003
YOD1	0.549577	0.0003
LYRM7	0.548884	0.0003
KCTD9	0.546381	0.0003
PGK 1.00	0.546202	0.0003
KCNA1	0.54168	0.0003
HECA	0.541454	0.0003
ZBTB11	0.53653	0.0003
PVALB	0.528157	0.0003
NEFH	0.506184	0.0003
KIF9	0.604466	0.0004
ELP3	0.603179	0.0004
MLYCD	0.586445	0.0004
VCPKMT	0.58119	0.0004
SHROOM2	0.579855	0.0004
PPP1CB	0.576865	0.0004
DMAC2	0.573382	0.0004
KIAA1549L	0.572521	0.0004
KATNAL2	0.571847	0.0004
SAT2	0.567409	0.0004
ADPRHL1	0.564546	0.0004
PELI3	0.564335	0.0004
ZNF365	0.563374	0.0004
NSG1	0.562376	0.0004
FAXC	0.561169	0.0004
OXSR1	0.56082	0.0004
STK24	0.559251	0.0004
ELMO3	0.558818	0.0004
DENND2D	0.555641	0.0004
BID	0.553515	0.0004
LAPTM4B	0.551024	0.0004
IGSF3	0.549161	0.0004
ZMYND8	0.548673	0.0004
GEMIN6	0.546433	0.0004
SEH1L	0.545554	0.0004
HSPA12A	0.545471	0.0004
ARHGAP9	0.54545	0.0004
AKAP6	0.542831	0.0004
GEMIN7	0.541349	0.0004
TAF5	0.539371	0.0004
KCNIP3	0.539333	0.0004
B4GALNT1	0.534438	0.0004
HTR5A	0.532738	0.0004
DCUN1D4	0.524732	0.0004
PPTC7	0.521654	0.0004
HTR1E	0.520601	0.0004
VPS16	0.59018	0.0005
SMC1A	0.58532	0.0005
KCNQ5	0.580253	0.0005
C12ORF54	0.574831	0.0005
TOX2	0.570627	0.0005
ANKRD2	0.563822	0.0005
EVI5	0.561202	0.0005
EPN3	0.560517	0.0005
LINC00515	0.557016	0.0005
ZNF526	0.555653	0.0005
ATP1A1	0.553341	0.0005
WDYHV1	0.553262	0.0005
TMEM268	0.5529	0.0005
LOC100507507	0.552199	0.0005
BOLA3	0.550508	0.0005
YPEL3	0.547488	0.0005
PDCL3	0.545282	0.0005
PSMG3	0.545178	0.0005
PNKD	0.543988	0.0005
DCTN2	0.543749	0.0005
PIP4P2	0.542897	0.0005
RNF214	0.542737	0.0005
RIMKLA	0.541375	0.0005
STAT4	0.541239	0.0005
ARL5B	0.539393	0.0005
GRWD1	0.537849	0.0005
LUZP1	0.537376	0.0005
IDH3B	0.537367	0.0005
CD99L2	0.536975	0.0005
TRIAP1	0.533862	0.0005
NOVA1	0.531811	0.0005
ACSS2	0.531378	0.0005
HACE1	0.524285	0.0005
LOC100129138	0.523701	0.0005
MYPOP	0.522625	0.0005
PIK3R1	0.521679	0.0005
CCDC115	0.520958	0.0005
ZNF48	0.519855	0.0005
RELB	0.517566	0.0005
PDK3	0.498108	0.0005
RPH3A	0.491472	0.0005
NEFL	0.56499	0.0006
TRMU	0.562012	0.0006
CRYBA2	0.56109	0.0006
FBXO48	0.551608	0.0006
THEMIS	0.54986	0.0006
GON4L	0.546962	0.0006
MAGI1	0.546608	0.0006
FXR1	0.546465	0.0006
ITPA	0.54301	0.0006
ACTR1B	0.540027	0.0006
NIPAL2	0.538625	0.0006
HARBI1	0.537338	0.0006
SRA1	0.535713	0.0006
TRAF2	0.535553	0.0006
RND2	0.53424	0.0006
DNAJC27	0.533453	0.0006
ADAM22	0.533399	0.0006
FHL2	0.530714	0.0006
DYM	0.530118	0.0006
WDR36	0.522961	0.0006
DCUN1D3	0.520907	0.0006
TKT	0.518995	0.0006
RELL2	0.517928	0.0006
MTX3	0.512073	0.0006
DPP8	0.503015	0.0006
AFTPH	0.563835	0.0007
NCEH1	0.555314	0.0007
SNX21	0.5546	0.0007
PREPL	0.548994	0.0007
ATG5	0.546139	0.0007
NAP1L2	0.540326	0.0007
ZNF835	0.539721	0.0007
SLC12A5	0.535385	0.0007
IMPAD1	0.535125	0.0007
RUNDC1	0.534775	0.0007
ZNF442	0.534595	0.0007
APOL2	0.533226	0.0007
EPHX4	0.527664	0.0007
TUBA8	0.526518	0.0007
ADAMTS5	0.524499	0.0007
SLC25A32	0.5234	0.0007
FES	0.516206	0.0007
USP2	0.515263	0.0007
SKIDA1	0.512168	0.0007
AKAP12	0.510252	0.0007
TAF13	0.510194	0.0007
GABRA4	0.555183	0.0008
FAM13A	0.549428	0.0008
RRP12	0.544265	0.0008
TGFBRAP1	0.540706	0.0008
PPP6C	0.539564	0.0008
MPP1	0.538938	0.0008
KIAA1656	0.538505	0.0008
SLC25A3	0.538022	0.0008
PCGF1	0.537853	0.0008
USP31	0.537074	0.0008
CIDEC	0.53655	0.0008
TPTE2P6	0.535738	0.0008
CSTF2T	0.535509	0.0008
ANKRD9	0.532202	0.0008
KLHDC3	0.526311	0.0008
KCNA3	0.524154	0.0008
ATXN3	0.523821	0.0008
HAPLN4	0.522972	0.0008
SHD	0.519747	0.0008
DNAJC18	0.519353	0.0008
STAT6	0.515692	0.0008
ZFP1	0.514111	0.0008
ATP1B3	0.510969	0.0008
STK38L	0.498864	0.0008
PPM1L	0.561141	0.0009
TULP4	0.557192	0.0009
SORCS1	0.550829	0.0009
EIF5	0.542544	0.0009
KCNH1	0.536477	0.0009
CAMKK1	0.536148	0.0009
ZRANB1	0.535069	0.0009
INA	0.534746	0.0009
PPP1R3E	0.531505	0.0009
TSPAN5	0.531162	0.0009
PARD6A	0.526681	0.0009
COPA	0.523714	0.0009
CLEC2L	0.523076	0.0009
FBXO33	0.521366	0.0009
SLC39A14	0.521295	0.0009
CNNM2	0.519053	0.0009
SRSF8	0.514924	0.0009
TCOF1	0.509236	0.0009
CARMIL2	0.507797	0.0009
ATP1B1	0.50193	0.0009
RC3H1	0.495368	0.0009
PDP2	0.487731	0.0009
ZNF567	0.533127	0.001
SYNDIG1	0.528816	0.001
PLXDC1	0.525007	0.001
C16ORF45	0.524751	0.001
CAMKK2	0.5244	0.001
STX19	0.52201	0.001
ACSF3	0.520559	0.001
FAM126B	0.520546	0.001
NGEF	0.518441	0.001
LMTK2	0.51672	0.001
CNEP1R1	0.516499	0.001
DYNC1LI1	0.515245	0.001
GRIN2A	0.514174	0.001
SDSL	0.513732	0.001
CAMTA1	0.511098	0.001
KCNB1	0.509889	0.001
ANKRD24	0.508712	0.001
CLK3	0.504234	0.001
LOC729737	0.502036	0.001
NAIF1	0.502021	0.001
NCKIPSD	0.501975	0.001
GABRA1	0.500629	0.001
PFAS	0.496402	0.001
PPARGC1B	0.492696	0.001
KCNJ11	0.482081	0.001
ZNF35	0.535716	0.0011
CACNG6	0.523437	0.0011
MAP2K2	0.518452	0.0011
KLF12	0.51318	0.0011
ZNRD1	0.512358	0.0011
SRPK1	0.509387	0.0011
ACTN4	0.507565	0.0011
JADE1	0.506905	0.0011
ZNF7	0.503492	0.0011
GALNTL5	0.502717	0.0011
TDRD7	0.498641	0.0011
STAU2	0.497094	0.0011
TRPM2	0.495301	0.0011
EIF4E1B	0.495009	0.0011
TPD52	0.493492	0.0011
ZDHHC21	0.491184	0.0011
APBA2	0.514949	0.0012
DDHD1	0.5108	0.0012
JRK	0.503535	0.0012
ST8SIA1	0.500063	0.0012
TUBGCP5	0.498873	0.0012
RNF157	0.497434	0.0012
RUFY2	0.49238	0.0012
SPATS2	0.490396	0.0012
NAPEPLD	0.485766	0.0012
XKR9	0.522543	0.0013
CUL3	0.519125	0.0013
DEXI	0.518014	0.0013
SLC22A18	0.513662	0.0013
TRAF3	0.511127	0.0013
MSL2	0.507813	0.0013
TIMM22	0.507044	0.0013
PPP2CA	0.506064	0.0013
SLU7	0.504838	0.0013
ABRACL	0.502655	0.0013
HCN1	0.502475	0.0013
ARMC9	0.494409	0.0013
TRIM3	0.484749	0.0013
CCNI	0.466505	0.0013
AMER3	0.537056	0.0014
C17ORF75	0.512886	0.0014
FBXO16	0.509149	0.0014
DHX35	0.507344	0.0014
CLSTN1	0.506013	0.0014
ADAM23	0.504586	0.0014
CKAP2	0.504233	0.0014
GSTT1	0.502003	0.0014
GPD1L	0.501202	0.0014
TM7SF3	0.501124	0.0014
TSPYL4	0.500943	0.0014
RPP25	0.500808	0.0014
CHMP4B	0.491822	0.0014
AVPI1	0.47867	0.0014
PCDHB17P	0.476034	0.0014
KNDC1	0.518275	0.0015
MICU3	0.507954	0.0015
LSM 11.00	0.506638	0.0015
FITM2	0.505831	0.0015
CACNG2	0.505567	0.0015
GART	0.502948	0.0015
GNAS	0.502837	0.0015
ZNF3	0.494173	0.0015
ZW10	0.493981	0.0015
CYC1	0.49186	0.0015
SELENOH	0.488951	0.0015
MRPL12	0.47498	0.0015
PRRT3	0.474358	0.0015
UBE2QL1	0.472782	0.0015
MARF1	0.46649	0.0015
CKMT1A	0.514321	0.0016
CIDECP	0.509588	0.0016
MYO5B	0.489011	0.0016
PDE1B	0.486962	0.0016
RARA	0.480998	0.0016
UBFD1	0.479955	0.0016
PLEKHA6	0.479863	0.0016
NRSN2	0.468035	0.0016
SMIM8	0.467558	0.0016
BCAT1	0.502859	0.0017
P2RX6P	0.497831	0.0017
GMCL1	0.496183	0.0017
ZNF490	0.495961	0.0017
CACNB1	0.494563	0.0017
SETX	0.489461	0.0017
SLC25A24	0.489242	0.0017
SH3BP1	0.488152	0.0017
FBLN7	0.487094	0.0017
SCYL1	0.486627	0.0017
AMH	0.485429	0.0017
NCK2	0.48457	0.0017
CCNDBP1	0.479761	0.0017
LOC729930	0.474576	0.0017
ATL2	0.470096	0.0017
UBOX5	0.455867	0.0017
OR2L13	0.511188	0.0018
CA13	0.505036	0.0018
PSMD12	0.504423	0.0018
CELF2	0.504193	0.0018
OGDHL	0.496829	0.0018
JKAMP	0.496054	0.0018
PCDHB10	0.495523	0.0018
IFFO2	0.493362	0.0018
TAS2R10	0.492257	0.0018
AGPAT3	0.490144	0.0018
SRPRB	0.489532	0.0018
MAL2	0.488294	0.0018
CELSR2	0.48799	0.0018
CHST10	0.487824	0.0018
SLC25A25	0.487017	0.0018
LPL	0.483791	0.0018
HEXIM1	0.483367	0.0018
ABCG4	0.482352	0.0018
PPARGC1A	0.480169	0.0018
TMEM170B	0.474785	0.0018
UGCG	0.473409	0.0018
LY6D	0.470973	0.0018
DCPS	0.470896	0.0018
RABGEF1	0.508611	0.0019
EIF1AX	0.498281	0.0019
ZBTB45	0.496996	0.0019
VDAC2	0.490822	0.0019
ACSL3	0.48693	0.0019
PPP6R3	0.48383	0.0019
OLA1	0.483738	0.0019
IFFO1	0.483141	0.0019
FOXL2	0.482037	0.0019
DNAJC4	0.479463	0.0019
TM6SF1	0.47923	0.0019
MFN2	0.47879	0.0019
FAM162B	0.477988	0.0019
CIT	0.475016	0.0019
LURAP1L	0.471716	0.0019
RBFOX3	0.470702	0.0019
HR	0.466503	0.0019
CDKN2A	0.464914	0.0019
PLCB1	0.463936	0.0019
REPS2	0.503604	0.002
KCNC1	0.502654	0.002
C11ORF87	0.495435	0.002
DPH3	0.490069	0.002
SLITRK5	0.489846	0.002
KHDC1L	0.488683	0.002
ZSCAN29	0.48698	0.002
MTCL1	0.485599	0.002
POGLUT1	0.485475	0.002
EIF1AD	0.478104	0.002
ARMT1	0.477306	0.002
MIR600HG	0.476191	0.002
FAM78B	0.473892	0.002
STX6	0.467795	0.002
ONECUT2	0.46062	0.002
SLC24A2	0.458213	0.002
IPCEF1	0.492106	0.0021
GUCY1A2	0.490846	0.0021
ERRFI1	0.488982	0.0021
FMR1	0.479785	0.0021
CHGA	0.478969	0.0021
ZYX	0.478735	0.0021
TTLL12	0.478341	0.0021
OR7E47P	0.475738	0.0021
NRG1	0.463065	0.0021
DTX4	0.461383	0.0021
GABRD	0.460098	0.0021
PROSER1	0.483997	0.0022
CHEK2	0.48364	0.0022
TSPYL1	0.481421	0.0022
ZNF358	0.481293	0.0022
FLRT2	0.480023	0.0022
ZNF702P	0.477523	0.0022
MYH7B	0.475244	0.0022
C11ORF74	0.472032	0.0022
CDS1	0.468222	0.0022
LGALS1	0.468187	0.0022
SPHK2	0.461551	0.0022
DDHD2	0.460235	0.0022
CITED2	0.486124	0.0023
RPL15	0.485347	0.0023
KCNH6	0.481546	0.0023
DEFB131A	0.480257	0.0023
SLC25A41	0.474421	0.0023
TBC1D19	0.473621	0.0023
NELFCD	0.471455	0.0023
VAPA	0.47084	0.0023
FAM171A1	0.460399	0.0023
CEP63	0.458145	0.0023
ZNF223	0.457629	0.0023
SLC35F3	0.454058	0.0023
HNRNPUL2	0.489638	0.0024
ARL4D	0.47805	0.0024
FAM131B	0.477515	0.0024
TMEM223	0.470427	0.0024
MFAP3	0.469743	0.0024
NRGN	0.468897	0.0024
SUCLA2	0.46631	0.0024
CDT1	0.462715	0.0024
ENTPD3	0.462219	0.0024
KLHL18	0.458801	0.0024
BEX5	0.451686	0.0024
MREG	0.4883	0.0025
RAD54B	0.487406	0.0025
ZNF630	0.484073	0.0025
PCDH12	0.483693	0.0025
TMEM38A	0.478444	0.0025
RRNAD1	0.474327	0.0025
ATF2	0.473071	0.0025
MFF	0.46768	0.0025
FAM209A	0.467498	0.0025
KBTBD4	0.465694	0.0025
SCN4B	0.460672	0.0025
RABGGTA	0.459834	0.0025
LTK	0.484584	0.0026
FLYWCH1	0.482683	0.0026
AP4S1	0.482554	0.0026
FRMD8	0.480973	0.0026
WFDC2	0.47769	0.0026
RCSD1	0.472635	0.0026
ZGPAT	0.468893	0.0026
ZNF500	0.466274	0.0026
COL6A1	0.461921	0.0026
CADM2	0.454133	0.0026
PRAG1	0.44961	0.0026
TAB3	0.487131	0.0027
CWC25	0.481303	0.0027
ALDH1A3	0.479876	0.0027
FAM81A	0.478932	0.0027
STRN	0.478594	0.0027
RAB37	0.477397	0.0027
PGD	0.473906	0.0027
CAST	0.464314	0.0027
SLC19A2	0.45856	0.0027
FAM49B	0.450558	0.0027
KLF9	0.445831	0.0027
PDCL3P4	0.480081	0.0028
LTB	0.47923	0.0028
RBBP4	0.473998	0.0028
ETS1	0.471288	0.0028
MYBPHL	0.471163	0.0028
OR2L8	0.470046	0.0028
MALSU1	0.46981	0.0028
SMDT1	0.468993	0.0028
ATRNL1	0.467169	0.0028
SATB2	0.460639	0.0028
MAP3K13	0.458319	0.0028
ARL2BP	0.453175	0.0028
HPF1	0.477976	0.0029
TPGS2	0.472816	0.0029
PCDHB16	0.469283	0.0029
IQSEC1	0.465533	0.0029
BTBD11	0.463767	0.0029
TNNT2	0.45297	0.0029
KBTBD11	0.445587	0.0029
UBE2W	0.473085	0.003
ANKRD34C	0.470036	0.003
LOC100286906	0.467125	0.003
NREP	0.465048	0.003
EPC2	0.464288	0.003
COG2	0.462424	0.003
POLR3D	0.462104	0.003
MATK	0.45753	0.003
FGFR1OP	0.455283	0.003
SERTAD4	0.449282	0.003
SERTAD4.AS1	0.446352	0.003
RHOBTB2	0.487402	0.0031
MADCAM1	0.47633	0.0031
ITGA9	0.474905	0.0031
ZCCHC2	0.474324	0.0031
SPECC1L	0.473025	0.0031
LCP2	0.470697	0.0031
FMN1	0.468983	0.0031
ZNF787	0.465483	0.0031
CAMTA2	0.465212	0.0031
FLII	0.464365	0.0031
ITPK1	0.460207	0.0031
PPIE	0.454768	0.0031
ASB13	0.454524	0.0031
NUP155	0.451369	0.0031
FAM84A	0.446273	0.0031
MRPL15	0.444687	0.0031
SCN1A	0.441845	0.0031
NDUFA4	0.436701	0.0031
SLC9A1	0.479302	0.0032
GNPDA2	0.471454	0.0032
ICMT	0.470299	0.0032
WASHC1	0.469453	0.0032
IDE	0.462691	0.0032
LIN28B	0.461491	0.0032
SSX2IP	0.461427	0.0032
STIM2	0.45342	0.0032
LRRC75B	0.452416	0.0032
GNB5	0.448936	0.0032
NMT2	0.423272	0.0032
LOC341056	0.487382	0.0033
TRIM32	0.479245	0.0033
STPG1	0.469045	0.0033
SDHA	0.467006	0.0033
SENP1	0.463223	0.0033
FTCD	0.463009	0.0033
FADD	0.458559	0.0033
UQCRC1	0.453494	0.0033
PLD5	0.452886	0.0033
BSG	0.450533	0.0033
CABP1	0.441573	0.0033
ZMPSTE24	0.457883	0.0034
BCDIN3D	0.456587	0.0034
VPS33A	0.456366	0.0034
LOC108783654	0.455057	0.0034
STAG3L4	0.454232	0.0034
EDRF1	0.445602	0.0034
YTHDC1	0.442666	0.0034
PLEKHA5	0.433034	0.0034
TRMT1	0.465948	0.0035
TAF4B	0.459064	0.0035
SLC45A4	0.459061	0.0035
IRS1	0.457063	0.0035
DLD	0.455385	0.0035
IDS	0.453948	0.0035
HSPB6	0.451899	0.0035
MAP3K9	0.446869	0.0035
RALBP1	0.466908	0.0036
ABHD8	0.463435	0.0036
LNP1	0.460884	0.0036
KALRN	0.460656	0.0036
ZNF484	0.459788	0.0036
SERPINB9	0.459024	0.0036
PPA2	0.450435	0.0036
SYVN1	0.447092	0.0036
SCRT1	0.446188	0.0036
H2AFY2	0.440129	0.0036
POLD3	0.429055	0.0036
FGF9	0.468093	0.0037
RGS6	0.466277	0.0037
TRIM35	0.459861	0.0037
FGFR1OP2	0.459365	0.0037
FAM222B	0.459161	0.0037
RAB40C	0.450713	0.0037
TTLL11	0.450042	0.0037
SCN1B	0.448887	0.0037
BCL2L2	0.446561	0.0037
AURKAIP1	0.444111	0.0037
FXR2	0.442532	0.0037
DGKE	0.457403	0.0038
LRCH1	0.457125	0.0038
PJA2	0.45611	0.0038
EIF5A2	0.448869	0.0038
TRUB2	0.439367	0.0038
SIRT4	0.465494	0.0039
NECAB3	0.463166	0.0039
THAP10	0.455558	0.0039
ZNF493	0.454178	0.0039
TRMT61B	0.448674	0.0039
CNIH1	0.447928	0.0039
NT5M	0.44791	0.0039
EXOSC5	0.447706	0.0039
KIF4B	0.446019	0.0039
WAC	0.440993	0.0039
TMEM121B	0.461384	0.004
WDR37	0.457099	0.004
UBR3	0.451528	0.004
IDH3G	0.450575	0.004
TBCE	0.44968	0.004
RBFOX1	0.446334	0.004
CPEB3	0.445899	0.004
ILK	0.441148	0.004
ATP7A	0.440713	0.004
SLC25A12	0.439129	0.004
ZNF786	0.434152	0.004
SNTB2	0.434002	0.004
PCSK1	0.428766	0.004
SYT12	0.460894	0.0041
ZFYVE19	0.452451	0.0041
MRPL45	0.447574	0.0041
ZBTB24	0.445821	0.0041
SLC20A2	0.443987	0.0041
ZNF398	0.436042	0.0041
ARHGEF18	0.435083	0.0041
FAM92A	0.420252	0.0041
GPAT3	0.463728	0.0042
TNNC2	0.451216	0.0042
PKNOX2	0.44792	0.0042
ENPP6	0.447255	0.0042
SOHLH1	0.442315	0.0042
KIAA1107	0.43855	0.0042
ZNF830	0.433341	0.0042
MPG	0.433045	0.0042
NFS1	0.453351	0.0043
SLC35B2	0.444237	0.0043
CRTAC1	0.443061	0.0043
FOXP2	0.442533	0.0043
EPB41L3	0.438402	0.0043
PRPS2	0.436811	0.0043
SEMA4C	0.427281	0.0043
FIGN	0.455148	0.0044
NIPA2	0.453586	0.0044
MKRN2	0.451799	0.0044
CHML	0.44981	0.0044
ALDH1A1	0.445812	0.0044
TESC	0.443947	0.0044
MROH5	0.440776	0.0044
UBQLN4	0.440511	0.0044
SNN	0.438419	0.0044
TMPO	0.427447	0.0044
LINC00632	0.427184	0.0044
AKAP8	0.416514	0.0044
ZNF597	0.456683	0.0045
ZBTB16	0.442785	0.0045
KCNMA1	0.436474	0.0045
PTPRD.AS1	0.433244	0.0045
SCAMP1	0.428051	0.0045
FIBP	0.447066	0.0046
PIM1	0.442477	0.0046
PHYHIP	0.437033	0.0046
KATNB1	0.436481	0.0046
ZNF557	0.435338	0.0046
PPP2R2D	0.431235	0.0046
ASGR1	0.425679	0.0046
MDM2	0.442971	0.0047
MAGEL2	0.438477	0.0047
PARD6B	0.437942	0.0047
ST8SIA3	0.43276	0.0047
VSTM2A	0.425846	0.0047
KCNV1	0.422072	0.0047
DIP2C	0.444347	0.0048
NKX1.2	0.443015	0.0048
MCF2L	0.442554	0.0048
CPNE9	0.441613	0.0048
CACNA2D2	0.43926	0.0048
CHCHD4	0.437366	0.0048
RHBDL3	0.434973	0.0048
MCHR2	0.433551	0.0048
PDP1	0.43185	0.0048
TTC33	0.431369	0.0048
GPATCH1	0.430845	0.0048
TRAPPC2B	0.427258	0.0048
FXYD7	0.413731	0.0048
FAM217B	0.452301	0.0049
MYO15A	0.448746	0.0049
ILF3	0.443274	0.0049
FBXO9	0.433944	0.0049
MAPK9	0.426623	0.0049
ZNF124	0.423862	0.0049
FUNDC2	0.442716	0.005
ATG9A	0.43849	0.005
ECM1	0.437887	0.005
ZNF436.AS1	0.433381	0.005
ZBTB1	0.43169	0.005
FUNDC2P2	0.420649	0.005
CSRNP3	0.440482	0.0051
KCTD1	0.43531	0.0051
UBE3B	0.435063	0.0051
ROCK2	0.434434	0.0051
PPP3CA	0.433829	0.0051
PTK2B	0.428107	0.0051
SLC16A6	0.426633	0.0051
NSF	0.419827	0.0051
CORO7	0.437056	0.0052
SMG7	0.435256	0.0052
SNTG1	0.434838	0.0052
TRPM4	0.432894	0.0052
CCDC39	0.432588	0.0052
LYST	0.432233	0.0052
TMX3	0.431948	0.0052
PIP5K1C	0.430815	0.0052
AMIGO1	0.429319	0.0052
MCF 2.00	0.428626	0.0052
RARB	0.423583	0.0052
DENND1B	0.437484	0.0053
ELAVL2	0.436305	0.0053
ABCC12	0.435361	0.0053
TSC22D3	0.425303	0.0053
TDRD1	0.424642	0.0053
ARNTL	0.416963	0.0053
MYO5A	0.437828	0.0054
PC	0.435585	0.0054
ZADH2	0.433611	0.0054
NUP62	0.432087	0.0054
CPLX1	0.427912	0.0054
MLXIPL	0.426047	0.0054
SMIM13	0.419088	0.0054
GCC2	0.417519	0.0054
CHRNA2	0.442006	0.0055
MEX3C	0.437771	0.0055
CAMK1D	0.43514	0.0055
KHDC1	0.43282	0.0055
NR3C2	0.430295	0.0055
SYCE1	0.419997	0.0055
CAVIN4	0.439197	0.0056
MRPS14	0.435668	0.0056
LRPAP1	0.43548	0.0056
MYC	0.433227	0.0056
FRAT1	0.429907	0.0056
FRAT2	0.427823	0.0056
COX7A1	0.425147	0.0056
SEMA7A	0.423801	0.0056
ZNF260	0.435442	0.0057
BCL3	0.429004	0.0057
C1RL	0.425056	0.0057
KBTBD3	0.42364	0.0057
TFAM	0.42336	0.0057
JAKMIP2	0.420663	0.0057
RMDN2	0.415634	0.0057
CDKL1	0.443478	0.0058
NUDCD3	0.441569	0.0058
ZNF641	0.437329	0.0058
DIRAS2	0.432395	0.0058
PRICKLE1	0.431275	0.0058
CADPS2	0.431196	0.0058
TMX4	0.421968	0.0058
NFE2L1	0.421385	0.0058
ITPR1	0.418669	0.0058
CLN6	0.44017	0.0059
PFN1	0.439306	0.0059
TPK1	0.435866	0.0059
COX17	0.433221	0.0059
FBXO45	0.4321	0.0059
OIP5.AS1	0.431935	0.0059
DHCR24	0.420634	0.0059
PPP3R1	0.412474	0.0059
ATP1A4	0.42596	0.006
SPATA2	0.414381	0.006
ABHD12	0.41429	0.006
ZNF343	0.419429	0.0061
PTX3	0.410773	0.0061
IMMT	0.39751	0.0061
PPIEL	0.43204	0.0062
LSM 1.00	0.431586	0.0062
SLC39A13	0.426247	0.0062
TMEM161B.AS1	0.425303	0.0062
MAP1LC3B	0.424263	0.0062
NDUFV2	0.424014	0.0062
UCHL5	0.41989	0.0062
AGBL4	0.410352	0.0062
TIMM8A	0.424646	0.0063
SNX14	0.422985	0.0063
MTUS2	0.41924	0.0063
2024-03-06	0.418178	0.0063
TCF7L2	0.411104	0.0063
CTSK	0.397107	0.0063
ASAP2	0.425162	0.0064
SLC30A4	0.423137	0.0064
SMIM24	0.422839	0.0064
STAMBPL1	0.418862	0.0064
GNPNAT1	0.416177	0.0064
MIR29B2CHG	0.430795	0.0065
TTC9	0.425223	0.0065
SPTBN4	0.421039	0.0065
APPL1	0.417315	0.0065
G6PD	0.414393	0.0065
PITRM1	0.4362	0.0066
TMEM237	0.432097	0.0066
VILL	0.429637	0.0066
FBXW7	0.428543	0.0066
ALDH1B1	0.427736	0.0066
RCCD1	0.426379	0.0066
NR1D2	0.421289	0.0066
ZBTB21	0.418508	0.0066
HTR1F	0.417531	0.0066
C2CD2	0.416383	0.0066
CUL5	0.430356	0.0067
FRS3	0.411213	0.0067
ZNF250	0.405	0.0067
PHYH	0.419613	0.0068
PTPRH	0.414372	0.0068
TIE1	0.413043	0.0068
RIPPLY2	0.428313	0.0069
NR2C1	0.426635	0.0069
ZFYVE9	0.424427	0.0069
SLC38A9	0.422007	0.0069
FAM216A	0.418334	0.0069
FAM76B	0.417416	0.0069
ZMAT4	0.414068	0.0069
MIR100HG	0.410829	0.0069
MPC2	0.409342	0.0069
C5ORF51	0.409274	0.0069
KDM2B	0.429963	0.007
STARD10	0.427334	0.007
LYPD5	0.425958	0.007
ZMYM4	0.417575	0.007
DCLRE1A	0.417181	0.007
FBXO31	0.416757	0.007
RPS6KA3	0.41618	0.007
SLC35A4	0.413474	0.007
MOCS1	0.409686	0.007
CAMK2G	0.393462	0.007
RPUSD1	0.42202	0.0071
SLC2A6	0.414819	0.0071
NRSN1	0.407262	0.0071
MRPS30.DT	0.402255	0.0071
LOC730098	0.422835	0.0072
WIPF2	0.419911	0.0072
OTUD6B.AS1	0.401457	0.0072
FNDC10	0.42027	0.0073
SIKE1	0.417303	0.0073
RNLS	0.416669	0.0073
NR1D1	0.407892	0.0073
CMAHP	0.402592	0.0073
GHDC	0.3938	0.0073
SNX12	0.418821	0.0074
EMC1	0.410933	0.0074
MBNL2	0.409311	0.0074
SLC25A40	0.403224	0.0074
MRPS9	0.43125	0.0075
TOMM40	0.430035	0.0075
KIF25	0.425266	0.0075
LOC101928087	0.420219	0.0075
NAGPA	0.414665	0.0075
CAB39	0.414038	0.0075
VTA1	0.40259	0.0075
PCGF5	0.399558	0.0075
LOC100507642	0.396182	0.0075
POU6F1	0.42188	0.0076
KCNC3	0.416833	0.0076
BDH1	0.411949	0.0076
SNRNP35	0.41027	0.0076
TRAPPC10	0.408424	0.0076
CDH7	0.407985	0.0076
ELOVL6	0.407295	0.0076
ARHGAP29	0.404877	0.0076
TMEM14A	0.40312	0.0076
JOSD1	0.401235	0.0076
ZNF653	0.42286	0.0077
ETV6	0.419223	0.0077
JAGN1	0.413774	0.0077
MED21	0.412545	0.0077
PPP1R9A	0.411584	0.0077
TMEM14B	0.410213	0.0077
IFT57	0.410091	0.0077
PTPN20	0.408777	0.0077
SPIN3	0.407991	0.0077
FDX1	0.403766	0.0077
ACTN2	0.398357	0.0077
SPTSSB	0.413769	0.0078
EXTL1	0.412999	0.0078
LANCL3	0.412934	0.0078
XKR6	0.404985	0.0078
VIPR2	0.417212	0.0079
SGIP1	0.408246	0.0079
PPP2R5B	0.407632	0.0079
TMTC4	0.401112	0.0079
PLCL1	0.399082	0.0079
PAPD7	0.40799	0.008
TOX	0.398079	0.008
KCNAB3	0.416817	0.0081
PLAGL2	0.414185	0.0081
MIOS	0.405723	0.0081
GMPPA	0.40235	0.0081
EXTL2	0.401776	0.0081
NLRX1	0.406642	0.0082
RPUSD2	0.405206	0.0082
DCUN1D2	0.404817	0.0082
LDB2	0.401731	0.0082
PWARSN	0.412711	0.0083
TRHDE	0.41115	0.0083
THAP1	0.407752	0.0083
RNF113A	0.40298	0.0083
DEPTOR	0.405204	0.0084
STS	0.402694	0.0084
DMKN	0.408862	0.0085
UBP1	0.40815	0.0085
STRBP	0.405463	0.0085
TTI2	0.404297	0.0085
PAG1	0.398403	0.0085
STAP2	0.416154	0.0086
CKMT1B	0.413556	0.0086
BAZ1B	0.413228	0.0086
FNDC5	0.412324	0.0086
GPR161	0.412211	0.0086
ANK1	0.411626	0.0086
RICTOR	0.405095	0.0086
ST3GAL6.AS1	0.399638	0.0086
AUH	0.388367	0.0086
ARID5A	0.411657	0.0087
TLX2	0.405054	0.0087
KIF2C	0.401495	0.0087
GALR1	0.400322	0.0087
MRM2	0.399675	0.0087
ACTR6	0.410671	0.0088
TMEM132B	0.410467	0.0088
ANKRD37	0.403574	0.0088
KPNA1	0.36742	0.0088
FBXO32	0.406215	0.0089
LOC100506124	0.405995	0.0089
ZNF507	0.405979	0.0089
GRAMD1A	0.402551	0.0089
NFIC	0.401636	0.0089
HECW1	0.405105	0.009
BEND6	0.397334	0.009
NKX6.3	0.397152	0.009
SOCS5	0.420686	0.0091
EPS15	0.41034	0.0091
GPLD1	0.407127	0.0091
SLC16A7	0.40684	0.0091
CTIF	0.40643	0.0091
RNF128	0.405552	0.0091
SLC38A11	0.405456	0.0091
ZNF227	0.40493	0.0091
RASD2	0.402471	0.0091
KIAA1549	0.387804	0.0091
NOP2	0.412928	0.0092
LRP12	0.41263	0.0092
LINC01011	0.402258	0.0092
KCNT1	0.401843	0.0092
PAXIP1	0.405691	0.0093
ARSG	0.404811	0.0093
SHROOM1	0.403704	0.0093
RIMS3	0.403128	0.0093
SLITRK3	0.401695	0.0093
DDX3Y	0.401182	0.0093
RRAGA	0.397253	0.0093
PLCL2	0.37947	0.0093
REEP2	0.405654	0.0094
UBE2D3	0.40068	0.0094
RANBP17	0.399202	0.0094
YWHAG	0.385458	0.0094
OAT	0.408827	0.0095
ITGA2B	0.406341	0.0095
MIA3	0.401342	0.0095
BHLHE40	0.397789	0.0095
ANKH	0.394144	0.0095
MAP10	0.393945	0.0095
IGIP	0.393571	0.0095
PAQR3	0.393027	0.0095
TCTEX1D1	0.383161	0.0095
TPRN	0.403817	0.0096
CHD6	0.401114	0.0096
FAR2	0.379323	0.0096
APOL4	0.40787	0.0097
OR2L3	0.406382	0.0097
HINFP	0.404475	0.0097
SUMF2	0.399086	0.0097
AR	0.397927	0.0097
MCHR1	0.386484	0.0097
IL1RAP	0.407674	0.0098
TCHH	0.40686	0.0098
ASPDH	0.403669	0.0098
BECN1	0.399542	0.0098
GPR180	0.399476	0.0098
RECQL4	0.396223	0.0098
HACL1	0.375905	0.0098
CENPBD1	0.396676	0.0099
PIAS2	0.395004	0.0099
METAP2	0.3926	0.0099
PCDHB18P	0.403376	0.01
INPP5A	0.393354	0.01
ZNF222	0.392993	0.01
DHRS7	0.392941	0.01
LZTFL1	0.385597	0.01
NFKB1	0.38191	0.01
AGO1	0.399565	0.0101
SYT15	0.399509	0.0101
ZBTB39	0.394288	0.0101
FAM189B	0.390575	0.0101
GK3P	0.400777	0.0102
MROH8	0.398242	0.0102
TMEM250	0.392908	0.0102
ING3	0.389792	0.0102
PIP5K1B	0.389625	0.0102
HDX	0.383048	0.0102
TFB2M	0.408239	0.0103
PPM1B	0.401691	0.0103
SDHAF2	0.395763	0.0103
PRR22	0.396467	0.0104
DHRS7B	0.396318	0.0104
CREB3L3	0.396028	0.0104
PIF1	0.393612	0.0104
GPR63	0.390862	0.0104
IDI2.AS1	0.394929	0.0105
SC5D	0.388541	0.0105
MOGAT1	0.388534	0.0105
UBL7	0.384267	0.0105
FGF12	0.396023	0.0106
PSMC4	0.390397	0.0106
NME9	0.403715	0.0107
SLC15A4	0.399464	0.0107
GRIN1	0.394438	0.0107
TPMT	0.391038	0.0107
PLCB4	0.382923	0.0107
URM1	0.380839	0.0107
AMMECR1L	0.403428	0.0108
C17ORF100	0.393871	0.0108
COL4A4	0.392149	0.0108
CCNB1IP1	0.391575	0.0108
HMBS	0.38948	0.0108
URGCP	0.402474	0.0109
SLC25A52	0.401745	0.0109
GPCPD1	0.396402	0.0109
PPARG	0.39399	0.0109
MBTPS2	0.39214	0.0109
MAP9	0.391265	0.0109
BCL7B	0.390731	0.0109
ADD1	0.389676	0.0109
CCNT1	0.386487	0.0109
FAM168B	0.386039	0.0109
CDKN1B	0.394319	0.011
C20ORF196	0.393254	0.011
C3ORF58	0.392643	0.011
STRADA	0.391806	0.011
RET	0.390982	0.011
CALM2	0.388442	0.011
SHROOM3	0.381582	0.011
EPOR	0.371338	0.011
MGLL	0.37072	0.011
CAMK1G	0.368549	0.011
PPP2R2C	0.390027	0.0111
TSPYL5	0.388863	0.0111
UNC5A	0.385993	0.0111
MCF2L2	0.408247	0.0112
QRFPR	0.381735	0.0112
TMEM178A	0.380287	0.0112
PRC1	0.400473	0.0113
THY1	0.391121	0.0113
AFAP1L1	0.390871	0.0113
CNNM1	0.388524	0.0113
SYT2	0.393359	0.0114
SLC10A3	0.391882	0.0114
GTF3C3	0.383584	0.0114
MRPS30	0.379458	0.0114
GNB1	0.365874	0.0114
PRDM2	0.39091	0.0115
IER5	0.386517	0.0116
PCYOX1	0.382108	0.0116
LY6E	0.357832	0.0116
CCSER2	0.397524	0.0117
CALCOCO1	0.390496	0.0117
ZNF487	0.389927	0.0117
PCDHB15	0.389728	0.0117
RCN3	0.38926	0.0117
TDP2	0.389019	0.0117
MYSM1	0.385635	0.0117
HIST1H4H	0.385524	0.0117
NUDT5	0.381817	0.0117
BICD1	0.378013	0.0117
MAP1S	0.370592	0.0117
ZNF232	0.391626	0.0118
PDHA1	0.388422	0.0118
FAM43B	0.384752	0.0118
ATP2B2	0.378839	0.0118
TMEM132C	0.395331	0.0119
ELMO1	0.393271	0.0119
LINC01637	0.392594	0.0119
RAB7B	0.392554	0.0119
ETV1	0.391193	0.0119
WDR91	0.390774	0.0119
ABCF3	0.390609	0.0119
TTC5	0.390465	0.0119
SPECC1	0.389402	0.0119
WDR33	0.386883	0.0119
PINX1	0.384508	0.0119
CTXN2	0.394262	0.012
IQUB	0.390126	0.012
DOCK3	0.380106	0.012
NCBP2.AS2	0.372545	0.012
ATG16L1	0.386457	0.0121
MAGI3	0.384637	0.0121
MAGI2.AS3	0.376869	0.0121
LMBR1	0.377504	0.0122
HIVEP2	0.376	0.0122
SV2A	0.37513	0.0122
INSM2	0.374602	0.0122
IFT122	0.395539	0.0123
FBXL14	0.386835	0.0123
SEC23A	0.38012	0.0123
VAMP1	0.377616	0.0123
ZNF16	0.387302	0.0124
P2RX6	0.383101	0.0124
NOTCH4	0.39363	0.0125
SAMD12	0.390322	0.0125
VPS41	0.390171	0.0125
C16ORF72	0.385725	0.0125
UNC13A	0.376013	0.0125
SNX16	0.371848	0.0125
FADS6	0.381101	0.0126
PCDHB2	0.378778	0.0126
SLC25A46	0.361187	0.0126
HPS6	0.385558	0.0127
TIAM2	0.381268	0.0127
MSANTD3	0.376494	0.0127
HIST1H4I	0.373565	0.0127
CPPED1	0.379318	0.0128
ABHD13	0.376718	0.0129
GTF3C2	0.37656	0.0129
CREBRF	0.374287	0.0129
EFNA5	0.361025	0.0129
GLS2	0.384706	0.013
DOK3	0.380538	0.013
SUDS3	0.38469	0.0131
IRF2BP1	0.383096	0.0131
RHOBTB1	0.376092	0.0131
LINC01102	0.37601	0.0131
UPP1	0.370244	0.0131
AEBP2	0.366478	0.0131
COQ3	0.39193	0.0132
PRMT7	0.384147	0.0132
FANCI	0.381948	0.0132
XRN1	0.378624	0.0132
ARL4C	0.373761	0.0132
ITPKA	0.367743	0.0132
OR14I1	0.367691	0.0132
MAX	0.389066	0.0134
PRKCB	0.384794	0.0134
GLRB	0.384705	0.0134
KREMEN2	0.380956	0.0134
OSBP2	0.37494	0.0134
EPM2AIP1	0.373548	0.0135
OR2AK2	0.370376	0.0135
METTL22	0.382908	0.0136
ADAM20P1	0.380754	0.0136
CLCN5	0.374541	0.0136
PKD1	0.371216	0.0136
PHLDA3	0.368296	0.0136
TRIM9	0.368241	0.0136
ZNF155	0.382897	0.0137
PLEKHG5	0.377633	0.0137
WTAP	0.368801	0.0137
CPSF1	0.368656	0.0137
SCARNA17	0.389468	0.0138
KCND2	0.385541	0.0138
VAPB	0.381229	0.0138
GRPEL2	0.379263	0.0138
TMEM86B	0.378612	0.0138
FUT8.AS1	0.37797	0.0138
HPSE2	0.377227	0.0138
IFIT5	0.376292	0.0138
EPB41	0.372238	0.0138
ENDOV	0.380945	0.0139
SLC38A2	0.375427	0.0139
STARD5	0.375327	0.0139
PAIP1	0.371953	0.0139
C12ORF10	0.380918	0.014
SUPT16H	0.378534	0.014
SLC38A1	0.378414	0.014
TTC39B	0.380189	0.0141
LYSMD4	0.372655	0.0141
PAK1	0.372479	0.0142
ZNF564	0.372167	0.0142
SYT13	0.370252	0.0142
CNOT10	0.379569	0.0143
TMEM60	0.377264	0.0143
ARL6IP5	0.377162	0.0143
MED12L	0.373382	0.0143
SLC6A7	0.386063	0.0144
ZFYVE28	0.374312	0.0144
C14ORF119	0.377036	0.0145
NAA15	0.374138	0.0145
RACGAP1	0.372127	0.0145
FBXO22	0.374431	0.0146
TBC1D1	0.373576	0.0146
HOXD1	0.367884	0.0146
KLHL8	0.365082	0.0146
INTS8	0.379399	0.0147
ARHGEF2	0.378552	0.0147
LINC01128	0.374169	0.0147
EFR3A	0.377585	0.0148
LOC151174	0.376771	0.0148
COX7B	0.376295	0.0148
MOSPD1	0.368595	0.0148
INTS9	0.361545	0.0148
TADA2A	0.385025	0.0149
YRDC	0.371671	0.0149
MIR4697HG	0.366973	0.0149
GPATCH4	0.364517	0.0149
ARID2	0.359916	0.0149
PHYHIPL	0.356369	0.0149
RWDD2B	0.379999	0.015
ZSCAN21	0.373093	0.015
NUMB	0.368561	0.015
MRRF	0.378132	0.0151
KDM4A	0.377825	0.0151
CCNE2	0.377773	0.0151
MAP3K6	0.371543	0.0151
MCF2L.AS1	0.366656	0.0151
TMEM56	0.371873	0.0152
MINDY3	0.36981	0.0152
NXPE3	0.366314	0.0152
CLEC16A	0.365896	0.0152
FANCM	0.363715	0.0152
NCLN	0.373866	0.0153
C14ORF28	0.366193	0.0153
TSEN15	0.365778	0.0153
PTPN4	0.376893	0.0154
SPART	0.369981	0.0154
CTSZ	0.36934	0.0154
GID8	0.368799	0.0154
TRIM16L	0.368215	0.0154
TIFA	0.360317	0.0154
FSBP	0.374223	0.0155
C9ORF3	0.372796	0.0155
MIR9.3HG	0.370171	0.0155
FANCD2	0.362861	0.0155
NR3C1	0.357428	0.0155
RPUSD4	0.373418	0.0156
CFAP36	0.371034	0.0156
PMPCB	0.370854	0.0156
NAB2	0.366157	0.0156
ZNF829	0.370407	0.0157
CDR2L	0.376605	0.0158
ZNF620	0.370452	0.0158
ATP6V1G1	0.369873	0.0158
NUDT6	0.367632	0.0158
ZNF492	0.372645	0.0159
LOC105374727	0.366604	0.0159
NDRG3	0.363347	0.0159
DDX28	0.345779	0.0159
SLC4A8	0.347302	0.016
ACHE	0.377266	0.0161
ZMYM6	0.375845	0.0161
OPCML	0.369207	0.0161
SEPHS1	0.36871	0.0161
UTP4	0.3666	0.0161
TBCC	0.362532	0.0161
COX10	0.366466	0.0162
PCDHAC2	0.346835	0.0162
CRYBB1	0.366347	0.0163
EFNA3	0.365208	0.0163
ZNF281	0.370768	0.0164
CORO6	0.369008	0.0164
PARP3	0.367037	0.0164
TWF2	0.373274	0.0165
ARIH1	0.371778	0.0165
ZNF287	0.367687	0.0165
ATG13	0.362733	0.0165
FOSL2	0.368743	0.0166
OTULIN	0.365161	0.0167
LIAS	0.354863	0.0167
FLCN	0.367848	0.0169
CTAGE7P	0.360751	0.0169
REPS1	0.355854	0.0169
BAK1	0.369345	0.017
ATP5F1D	0.367322	0.017
DCBLD2	0.361884	0.017
PXK	0.368879	0.0171
GABRB2	0.364785	0.0171
ZNF148	0.362756	0.0171
ZNF385B	0.361078	0.0171
SIAE	0.357526	0.0171
CHRM1	0.340223	0.0171
TNNT3	0.367999	0.0172
MAST4	0.355866	0.0172
OXA1L	0.355141	0.0172
TMEM115	0.366059	0.0173
PLEKHO1	0.365995	0.0174
MYOZ3	0.365508	0.0174
API5	0.363738	0.0174
ANKRD13D	0.357815	0.0174
PAPD4	0.357531	0.0174
RSRC1	0.365907	0.0175
GADD45A	0.365339	0.0175
TRIM7	0.363814	0.0175
MTRF1	0.365927	0.0176
SCAI	0.363751	0.0176
TARDBP	0.353294	0.0176
ZBTB4	0.363025	0.0177
CBLN2	0.359662	0.0177
TOB1.AS1	0.349064	0.0177
COPS5	0.362053	0.0178
NARFL	0.352291	0.0178
UFSP2	0.360233	0.0179
MXD1	0.359884	0.018
DGKI	0.366362	0.0181
MYOM2	0.364312	0.0181
CREBZF	0.361312	0.0181
MRPS22	0.359683	0.0181
LYPLA1	0.359229	0.0181
SLC5A6	0.364276	0.0182
PIAS4	0.363803	0.0182
PTPN12	0.362384	0.0182
IGLON5	0.346623	0.0182
ANKS6	0.364773	0.0184
HIST1H3F	0.353216	0.0184
NTRK2	0.361986	0.0185
ZBTB7A	0.356573	0.0185
ZNF555	0.356567	0.0185
BLMH	0.353621	0.0185
TRIM44	0.350338	0.0185
C2CD5	0.341988	0.0185
EZH1	0.361311	0.0186
C21ORF33	0.357812	0.0186
SNAPC2	0.359343	0.0187
SEC62	0.358398	0.0187
GRID1	0.35371	0.0187
U2AF2	0.34219	0.0187
MRPL47	0.368355	0.0188
BBS1	0.363397	0.0188
ZNF791	0.361389	0.0188
MRPL9	0.354636	0.0188
FAM43A	0.354341	0.0188
B4GALT6	0.356852	0.0189
PRKAR2B	0.352698	0.0189
TGM1	0.34744	0.0189
RAB3GAP2	0.346416	0.019
EPHA4	0.359244	0.0191
BORCS8	0.357916	0.0191
PLCD4	0.354916	0.0191
FBXL17	0.354494	0.0192
CCDC47	0.347581	0.0192
ATP4A	0.35841	0.0193
MIAT	0.3578	0.0193
PLEKHA3	0.350733	0.0193
KLHL20	0.357687	0.0194
SATB1	0.357531	0.0194
TNIP1	0.35395	0.0194
HELQ	0.35335	0.0194
IFNLR1	0.361396	0.0195
LINC00599	0.356636	0.0195
MTPAP	0.352054	0.0195
MBLAC1	0.3512	0.0195
FGF13	0.359563	0.0196
ADCY9	0.35897	0.0196
LINC01116	0.357824	0.0196
GK	0.357014	0.0196
TUBD1	0.356504	0.0197
PLEKHM2	0.354731	0.0197
TTC39C	0.350091	0.0197
NOL10	0.359356	0.0198
SACS	0.357672	0.0198
CCDC184	0.352575	0.0198
SPHK1	0.35132	0.0198
TNRC6B	0.349102	0.0198
CDH18	0.362913	0.0199
TMEM160	0.354227	0.0199
LOC101928068	0.34588	0.0199
NUP54	0.360597	0.02
DCLK1	0.353196	0.02
UBAP1L	0.348378	0.02
COL19A1	0.359501	0.0201
PCDHB8	0.357329	0.0201
JRKL	0.354526	0.0201
CDC42EP3	0.347314	0.0201
RAI1	0.356836	0.0202
ZNF322	0.355182	0.0202
PNMA3	0.354355	0.0202
ATXN1	0.354227	0.0202
PEBP4	0.351229	0.0202
ARC	0.349804	0.0202
BZW2	0.347575	0.0202
SRP68	0.360628	0.0203
H2AFX	0.349868	0.0203
ZNF182	0.354923	0.0204
CD53	0.352325	0.0204
KMT5B	0.351164	0.0204
SPAG4	0.348189	0.0204
SPOCD1	0.35781	0.0205
CLK4	0.354748	0.0205
CLPX	0.351106	0.0205
OSBPL6	0.34945	0.0205
IFIT1	0.34889	0.0206
TMEM14C	0.348305	0.0206
KLHL15	0.35303	0.0207
APLP2	0.350087	0.0207
ENPP5	0.349062	0.0207
ZNF562	0.348906	0.0207
FASTKD1	0.327258	0.0207
TARS	0.35799	0.0208
TRIM52	0.353462	0.0208
CDC6	0.343618	0.0208
RIOK2	0.351027	0.0209
PCP4L1	0.35006	0.0209
GPR146	0.34387	0.0209
WRAP73	0.340973	0.0209
FCRLB	0.35514	0.0211
MSANTD2	0.34754	0.0211
PARP8	0.337017	0.0211
IRAK1	0.359506	0.0212
REPIN1	0.354588	0.0212
DBT	0.350911	0.0212
DCAF1	0.350546	0.0212
MNS1	0.344351	0.0212
BRF1	0.349533	0.0213
PDE10A	0.345708	0.0213
TACC2	0.354901	0.0214
DCP1A	0.353273	0.0214
RING1	0.350697	0.0214
ABT1	0.346254	0.0214
SIK2	0.339657	0.0214
SUGP2	0.355811	0.0215
BCKDHA	0.347617	0.0215
CDK9	0.343064	0.0215
LRTM2	0.326016	0.0215
CDON	0.356886	0.0217
SESTD1	0.351317	0.0218
UCP3	0.355095	0.0219
GAS2	0.352266	0.0219
IL15RA	0.346619	0.0219
PIDD1	0.344668	0.0219
TGS1	0.35051	0.022
KIAA1324L	0.349792	0.022
ATP5MPL	0.351584	0.0221
TIMM23	0.348971	0.0221
ZNF519	0.348943	0.0221
ZNF92	0.346948	0.0221
GLA	0.341635	0.0221
MAP1B	0.339358	0.0221
CEP170P1	0.358114	0.0222
WDPCP	0.354862	0.0222
ZNF543	0.345956	0.0222
PDIK1L	0.349767	0.0223
BUD13	0.342569	0.0223
TSPAN9	0.339513	0.0223
TMEM69	0.339402	0.0223
ZP3	0.33762	0.0223
MYBBP1A	0.342126	0.0224
CORO2B	0.334366	0.0224
HK1	0.329098	0.0225
HIST1H4E	0.347809	0.0226
RPS6KC1	0.337303	0.0226
ATP2B3	0.349506	0.0227
TSPOAP1.AS1	0.339668	0.0228
GLCCI1	0.350813	0.0229
GPR137C	0.346705	0.0229
CCER2	0.346657	0.0229
PDS5B	0.340688	0.0229
SLC27A4	0.346442	0.023
GIGYF2	0.341765	0.023
ENTPD4	0.3447	0.0231
PCNX2	0.340872	0.0231
GTPBP10	0.338439	0.0231
ERO1A	0.33528	0.0232
FLT3	0.344361	0.0234
GGH	0.332869	0.0234
STXBP5L	0.325075	0.0235
BMS1	0.345158	0.0236
CPNE8	0.344457	0.0236
RNF144A	0.34383	0.0236
BCL2L13	0.343753	0.0236
RMND5A	0.3314	0.0236
GNLY	0.33731	0.0237
GOLPH3	0.332193	0.0237
PJVK	0.348498	0.0238
CCDC126	0.347414	0.0238
SLC9B2	0.33947	0.0238
PLCXD1	0.336286	0.0239
LINC00652	0.346567	0.024
CBX7	0.341099	0.024
ACAT2	0.331954	0.024
ALDOC	0.341778	0.0241
KCNK12	0.33102	0.0241
ESRRG	0.343206	0.0242
RNPEP	0.345667	0.0243
CUL1	0.342971	0.0243
NOXO1	0.343104	0.0244
PPP3CC	0.339509	0.0244
FAM89B	0.335654	0.0244
MUM1	0.347064	0.0245
PIK3CA	0.344002	0.0245
PPP6R2	0.341506	0.0245
TMEM39A	0.341365	0.0245
DESI2	0.340625	0.0245
DAZAP1	0.339693	0.0245
LINC00641	0.33316	0.0245
MRS2	0.330045	0.0245
VPS13D	0.34661	0.0246
SPSB3	0.334289	0.0246
MBD3	0.329109	0.0246
ANGEL1	0.3487	0.0248
ZNF419	0.341966	0.0248
CNST	0.341905	0.0248
CAPZA1	0.341498	0.0248
RAI2	0.337644	0.0248
SMUG1	0.340398	0.0249
DIDO1	0.340323	0.0249
KRIT1	0.338737	0.025
TMEM185A	0.338355	0.025
ANKRD33B	0.32975	0.025
MAPK6	0.341065	0.0251
CASP8AP2	0.333742	0.0251
SPR	0.332513	0.0252
C2CD3	0.33939	0.0253
VIPR1	0.339998	0.0254
STN 1.00	0.331388	0.0254
DGCR5	0.338694	0.0255
ICA1	0.337651	0.0255
NETO2	0.335033	0.0255
C8ORF31	0.33758	0.0256
ATMIN	0.33193	0.0256
ATP2B1	0.326388	0.0256
TAS2R50	0.329316	0.0258
ZBBX	0.320092	0.0258
CA7	0.345339	0.0259
RASGRF2	0.342445	0.0259
NOM1	0.338626	0.0259
HNRNPA3	0.334118	0.0259
VMO1	0.334012	0.0259
HIST1H4A	0.339086	0.0262
LOC100130691	0.332281	0.0262
MEN1	0.325453	0.0262
DNAAF2	0.343188	0.0263
PWAR5	0.340566	0.0263
SH3GL1	0.338859	0.0263
TADA2B	0.33821	0.0263
CCSER1	0.337265	0.0264
RORB	0.342352	0.0265
ASH1L	0.334006	0.0265
PRIM1	0.334274	0.0266
PANK4	0.333643	0.0266
FKBP9	0.341278	0.0267
ATP13A3	0.34045	0.0267
XYLB	0.325381	0.0268
SYAP1	0.325288	0.0268
MTDH	0.341075	0.0269
CCDC177	0.337754	0.0269
AHNAK2	0.336679	0.0269
FBN1	0.335858	0.0269
NF2	0.333456	0.0269
OR2M1P	0.323494	0.0269
CCNT2	0.343713	0.027
BLVRA	0.339275	0.027
LZTS3	0.336452	0.0271
ZFP69B	0.331606	0.0271
JDP2	0.33527	0.0272
YARS2	0.3351	0.0272
CACNB2	0.325324	0.0275
RMI1	0.324936	0.0276
XBP1	0.3319	0.0277
NAB1	0.328973	0.0277
CYCS	0.333843	0.0278
LRR1	0.325393	0.0278
EFCAB7	0.33552	0.0279
TRMT9B	0.333655	0.0279
USP28	0.325131	0.0279
GOLPH3L	0.324779	0.0279
PLEKHF1	0.337776	0.028
ABHD14A	0.331105	0.028
FAM222A	0.330972	0.028
GHITM	0.33687	0.0281
NUP153	0.33491	0.0281
LINC00667	0.332671	0.0282
INTS4P1	0.331269	0.0282
SLC39A8	0.329347	0.0284
DOPEY2	0.328076	0.0284
AASDHPPT	0.324591	0.0284
SNRK	0.304885	0.0284
COL11A2	0.338242	0.0286
TSNAXIP1	0.330596	0.0286
GRIP2	0.328627	0.0286
FAM19A5	0.327082	0.0286
GLMN	0.321155	0.0286
SLAMF8	0.317961	0.0286
SLC29A1	0.334453	0.0287
BOD1L1	0.32577	0.0287
TOR1AIP2	0.315984	0.0287
KCND3	0.328737	0.0288
PRPF4B	0.332405	0.0289
L2HGDH	0.31749	0.0289
LOC727896	0.331322	0.029
LMO4	0.32584	0.029
ABCA8	0.329818	0.0291
IPW	0.326193	0.0291
AMMECR1	0.325396	0.0291
TAS2R4	0.322255	0.0291
FASTKD2	0.317265	0.0291
SENP3	0.329068	0.0293
SYCP2	0.320784	0.0293
ERGIC2	0.327546	0.0294
ENTPD7	0.327317	0.0294
DPY19L1	0.326315	0.0294
HUNK	0.325403	0.0294
FBXL15	0.323653	0.0294
LRPPRC	0.320592	0.0294
C5ORF30	0.325589	0.0295
PUM2	0.32442	0.0295
DUSP12	0.335131	0.0296
CARD19	0.330645	0.0296
CS	0.316339	0.0296
IGFALS	0.33267	0.0297
PCDHB11	0.324653	0.0298
PDK1	0.312372	0.0298
BHLHE41	0.327857	0.0299
KDM7A	0.325279	0.0299
CARNMT1	0.326642	0.03
ZC4H2	0.319973	0.03
MID2	0.327684	0.0301
HLF	0.317473	0.0301
NFYC	0.331789	0.0302
NCOA3	0.325926	0.0303
AMACR	0.324207	0.0303
HPS1	0.321901	0.0303
SLC45A1	0.327667	0.0304
MAP4K2	0.320056	0.0304
DPY19L2P2	0.324714	0.0305
ZFP91	0.327914	0.0307
RNF6	0.318578	0.0307
DAPK1	0.318377	0.0307
SH3GL2	0.332543	0.0308
C9ORF72	0.324745	0.0308
DOCK4	0.321146	0.0308
LTN1	0.317998	0.0309
NGB	0.327455	0.031
TMF1	0.319322	0.031
KLRA1P	0.325109	0.0311
TMEM267	0.319728	0.0311
SPOPL	0.317655	0.0312
ZC3H12B	0.312322	0.0312
MTG2	0.326424	0.0313
NRXN3	0.320803	0.0313
HMCES	0.317747	0.0314
CDC42BPA	0.320098	0.0315
TYW3	0.322586	0.0316
MTO1	0.322238	0.0317
DHX15	0.316501	0.0317
SYNM	0.319865	0.0318
AP4E1	0.319499	0.0319
DHX33	0.319391	0.0319
AES	0.319452	0.032
TBR1	0.317702	0.032
SACM1L	0.316286	0.032
RND1	0.32579	0.0321
CACNG8	0.323173	0.0321
JAM2	0.319571	0.0321
LIN9	0.318722	0.0321
TUBGCP2	0.318121	0.0321
NDUFS3	0.303067	0.0321
KNG1	0.326362	0.0322
CIAO1	0.324876	0.0323
COL24A1	0.323406	0.0323
RAB24	0.320732	0.0325
CNOT6L	0.313565	0.0325
DENND5B	0.320288	0.0326
ZFY	0.320284	0.0328
THBS3	0.319162	0.0328
CORO1B	0.318396	0.0328
ABCC8	0.323048	0.0329
RNF219	0.308019	0.0329
PLEKHH3	0.321736	0.033
VWC2	0.318693	0.033
KIDINS220	0.318145	0.033
KDM4C	0.323995	0.0331
SLC25A37	0.305904	0.0331
AAAS	0.324445	0.0332
PAQR8	0.320705	0.0332
PYROXD1	0.313519	0.0332
ZNFX1	0.303553	0.0333
TAF1D	0.320015	0.0334
SRSF1	0.316999	0.0334
JMY	0.314092	0.0334
ANKRD46	0.310202	0.0334
GRASP	0.318695	0.0335
NMU	0.320893	0.0336
ZNF709	0.31847	0.0336
B9D2	0.318708	0.0337
LAG3	0.319738	0.0339
NCALD	0.318326	0.0339
LINC00476	0.321962	0.034
COL7A1	0.319403	0.034
AK2	0.317079	0.034
MGA	0.314241	0.0341
ACAN	0.320787	0.0342
SULT4A1	0.31388	0.0342
ZNF570	0.318039	0.0343
LGI2	0.310093	0.0343
METTL24	0.30922	0.0343
ERMP1	0.308908	0.0343
R3HDM2	0.319276	0.0344
GNB1L	0.314148	0.0344
KCNK1	0.318335	0.0346
MIB2	0.31422	0.0346
SNIP1	0.310212	0.0346
NKG7	0.315094	0.0347
PIBF1	0.314261	0.0347
DSCC1	0.312401	0.0347
SNRPA1	0.31392	0.0348
SCG5	0.315301	0.0349
DGCR9	0.318169	0.035
MAP2K6	0.317117	0.035
LOC644762	0.311922	0.035
FGF18	0.317838	0.0351
USP36	0.310998	0.0351
HIST1H1D	0.316308	0.0352
BRD9	0.312472	0.0352
ANAPC1	0.309999	0.0352
EHBP1	0.31413	0.0353
GPR85	0.312855	0.0354
USP45	0.322419	0.0355
SUPV3L1	0.311131	0.0355
TMEM198	0.305954	0.0355
DMBT1	0.313674	0.0356
PFKFB2	0.30569	0.0356
UBIAD1	0.309021	0.0357
GNA14	0.307563	0.0357
ZNF12	0.312696	0.0358
IPO5	0.307363	0.0359
CEMIP	0.314277	0.0363
H2AFZ	0.310049	0.0363
HEXDC	0.307478	0.0363
MORF4L1	0.313876	0.0364
DIS3	0.309041	0.0364
MMADHC	0.308491	0.0364
ACTL6B	0.309021	0.0365
NGRN	0.307049	0.0365
TMEM109	0.305193	0.0365
RRM2B	0.308258	0.0366
UQCR10	0.319776	0.0367
TBCEL	0.308932	0.0367
SPARCL1	0.304158	0.0367
RP9	0.312322	0.0368
ZSWIM4	0.306171	0.0369
LBH	0.314878	0.0373
ATP6V1E2	0.314539	0.0373
FBLL1	0.311425	0.0373
LOC440084	0.304478	0.0373
DNM1P50	0.299888	0.0373
LRRC37A4P	0.288851	0.0373
SPRED2	0.31051	0.0374
MKNK2	0.307799	0.0374
PLPP1	0.307107	0.0374
DIABLO	0.313365	0.0375
WSB2	0.310192	0.0375
CLEC11A	0.303005	0.0377
KIF11	0.30245	0.0377
DDX46	0.31419	0.0378
HAR1A	0.306774	0.0378
PRDX5	0.304255	0.0378
HIST1H3D	0.311849	0.038
CSGALNACT2	0.311387	0.038
LRRC55	0.310445	0.038
BICRAL	0.307189	0.038
TECR	0.311673	0.0381
CDADC1	0.310912	0.0381
SIPA1L1	0.30813	0.0381
INAFM2	0.302386	0.0381
RPGR	0.304321	0.0382
ZFP14	0.301078	0.0382
ORC4	0.313367	0.0383
PIK3R4	0.311704	0.0383
AKT1	0.308579	0.0383
BRINP1	0.305521	0.0383
MAGEE2	0.299716	0.0383
ARHGAP39	0.313187	0.0385
MX1	0.311177	0.0385
NCDN	0.308892	0.0385
MAGED2	0.308219	0.0385
TRERF1	0.30432	0.0385
SEC16A	0.30248	0.0385
PCDHA11	0.307423	0.0386
ARHGEF16	0.305304	0.0386
FMN2	0.306758	0.0388
C11ORF49	0.303223	0.0388
GAL	0.307748	0.0389
PMM2	0.305818	0.0389
MSRB3	0.304982	0.0389
RIMS2	0.30071	0.0389
DACH1	0.315263	0.0391
SOX17	0.310331	0.0391
CCDC58	0.298378	0.0391
HTRA2	0.278662	0.0391
ZCCHC6	0.309188	0.0392
KRTAP5.6	0.303444	0.0392
METTL15	0.298606	0.0392
ZNF304	0.309868	0.0393
MBD2	0.304195	0.0393
TRPM6	0.307012	0.0394
SYDE2	0.295859	0.0394
INTS13	0.30862	0.0396
CEP152	0.292818	0.0396
2024-09-12	0.307875	0.0398
LRRTM3	0.30211	0.0398
TANC2	0.30168	0.0398
THAP2	0.29908	0.0398
EML2	0.301626	0.0399
TEX30	0.289646	0.0399
ABCA10	0.3041	0.04
CBR4	0.303076	0.04
NOB1	0.298436	0.04
IMP4	0.306242	0.0401
C16ORF86	0.305595	0.0401
MAP3K12	0.306647	0.0402
APOL1	0.306739	0.0403
STXBP1	0.299473	0.0404
ASPHD1	0.305124	0.0406
SPCS2	0.30282	0.0407
ARMCX4	0.303108	0.0408
LINC01106	0.299733	0.0408
LOC101929384	0.294782	0.0408
ZNHIT6	0.304575	0.0409
NUFIP2	0.303406	0.0409
TFB1M	0.30326	0.041
POU6F2	0.298363	0.0411
PGAM1	0.305371	0.0412
TSPAN13	0.304483	0.0412
PURA	0.303855	0.0412
NFAT5	0.297309	0.0412
EYA4	0.300776	0.0413
SNHG14	0.299302	0.0413
CLIP2	0.305035	0.0414
URB2	0.305303	0.0416
EZH2	0.304032	0.0416
CDKN3	0.281654	0.0416
USP9Y	0.303551	0.0417
RNF41	0.295617	0.0417
CTU2	0.294185	0.0417
ALG3	0.29311	0.0417
CEP85L	0.302817	0.0418
LOC101928673	0.304409	0.0419
PSMD14	0.302825	0.0419
LRRC8B	0.30429	0.0422
MPP7	0.299877	0.0423
SPNS2	0.294446	0.0423
TBX3	0.293693	0.0424
PDIA5	0.296533	0.0425
RYR2	0.301639	0.0426
LOC220729	0.286562	0.0426
CDC40	0.302284	0.0427
CHADL	0.300624	0.0427
XPR1	0.298006	0.0428
PTCHD4	0.30414	0.0429
SEMA6D	0.295178	0.043
TBC1D16	0.294023	0.043
[truncated: 7,790 more rows]

## Sheet: SupplementaryTable5_KEGG
ID	Term_Description	Fold_Enrichment	support	lowest_p	highest_p	Up_regulated
hsa04020	Calcium signaling pathway	1.91403	0.0101523	4.45675e-13	5.25142e-10	ATP2B1, ATP2B3, ATP2B2, CHRM1, ADRB1, HTR5A, GNAS, ADCY9, ATP2A2, STIM2, P2RX6, GRIN1, GRIN2A, RYR2, ADRA1D, HTR2A, GNA14, FGF9, FGF18, NTRK2, RET, PLCD4, PLCB1, PLCB4, ITPR1, SPHK1, SPHK2, VDAC2, TNNC2, CALM2, CAMK1D, CAMK1G, CAMK2G, PPP3CA, PPP3CC, PPP3R1, NOS2, PDE1B, PTK2B, ITPKA, PRKCB
hsa04012	ErbB signaling pathway	2.15082	0.1	1.14837e-12	1.345e-07	CAMK2G, PRKCB, NCK2, PAK1, MAPK10, MAPK9, NRG1, BRAF, MAP2K2, MYC, PIK3CA, PIK3CB, PIK3R1, AKT1, RPS6KB1, CDKN1B
hsa04024	cAMP signaling pathway	1.81632	0.0875	1.59012e-12	1.05334e-06	ADRB1, VIPR2, GNAS, HTR1E, CHRM1, ADCY9, CALM2, CAMK2G, MAPK10, MAPK9, PAK1, PIK3CA, PIK3CB, PIK3R1, AKT1, BRAF, MAP2K2, PPP1CB, CREB3L3, NFKB1, AMH, ROCK2, ATP2A2, RYR2, GRIN1, GRIN2A, ATP1A1, ATP1A4, ATP1B1, ATP1B3, SLC9A1, ATP2B1, ATP2B3, ATP2B2, PDE10A
hsa05170	Human immunodeficiency virus 1 infection	1.80487	0.117049	1.8511e-12	1.06644e-05	CUL1, PIK3CA, PIK3CB, PIK3R1, PTK2B, AKT1, RPS6KB1, NFKB1, MAP2K2, ITPR1, CALM2, PPP3CA, PPP3CC, PPP3R1, PRKCB, GNB1, GNB3, GNB5, PAK1, CFL2, IRAK1, MAPK11, MAPK10, MAPK9, TRAF2, MAP2K6, FADD, BID, BAK1, CYCS, TAPBP, CUL5, CCNB1
hsa05415	Diabetic cardiomyopathy	2.00715	0.236827	2.04047e-12	3.83629e-10	CAMK2G, RYR2, ATP2A2, PRKCB, NFKB1, MAPK11, MAPK10, MAPK9, PDK3, PPP1CB, IRS1, PIK3CA, PIK3CB, PIK3R1, AKT1, TBC1D4, MPC2, PDHA1, NDUFV2, NDUFA4, NDUFA6, NDUFA10, NDUFS3, SDHA, CYC1, UQCRC1, UQCR10, COX5A, COX7A1, COX7B, VDAC2, G6PD, PLCB1, PLCB4
hsa00190	Oxidative phosphorylation	1.89108	0.07	9.89214e-12	3.67723e-06	NDUFS3, NDUFV2, NDUFA4, NDUFA6, NDUFA10, SDHA, CYC1, UQCRC1, UQCR10, COX10, COX5A, COX7A1, COX7B, COX17, CYCS, ATP6V1E2, ATP6V1G1, ATP6V0B, ATP4A, PPA2
hsa04922	Glucagon signaling pathway	1.75018	0.0152284	1.63244e-11	6.76736e-10	AKT1, GNAS, ATF2, CREB3L3, SIK2, PPARGC1A, PLCB1, PLCB4, ITPR1, PPP3CA, PPP3CC, PPP3R1, CAMK2G, CALM2, PGAM1, PDHA1
hsa05205	Proteoglycans in cancer	1.15421	0.0678535	4.56349e-11	0.000152595	BRAF, MAP2K2, PAK1, ROCK2, ANK1, PIK3CA, PIK3CB, PIK3R1, AKT1, SLC9A1, PPP1CB, ITPR1, CAMK2G, RPS6KB1, MYC, MDM2, HPSE2, FZD6, PRKCB, MAPK11, HSPB2
hsa05012	Parkinson disease	1.33888	0.105799	7.55104e-11	1.13404e-05	GNAS, PSMC4, PSMD12, PSMD14, CALM2, CAMK2G, ITPR1, XBP1, SLC39A8, SLC39A13, SLC39A14, NDUFV2, NDUFA4, NDUFA6, NDUFA10, NDUFS3, SDHA, CYC1, UQCRC1, UQCR10, COX5A, COX7A1, COX7B, HTRA2, VDAC2, CYCS, MFN2, TUBA8, MAPK10, MAPK9
hsa05230	Central carbon metabolism in cancer	2.26381	0.1675	1.26591e-10	1.22021e-06	PDHA1, PDK1, MYC, RET, FLT3, MAP2K2, GLS2, G6PD, HK1, PGAM1, PIK3CA, PIK3CB, PIK3R1, AKT1
hsa04114	Oocyte meiosis	1.97953	0.115	1.45987e-10	5.8902e-09	AR, ADCY9, CPEB1, CPEB3, RPS6KA3, YWHAG, MAPK11, PPP1CB, CUL1, ANAPC1, SMC1A, CCNB1, MAD1L1, CCNE2, PPP2R5B, PPP2CA, ITPR1, CALM2, PPP3CA, PPP3CC, PPP3R1, CAMK2G
hsa05163	Human cytomegalovirus infection	1.80119	0.147208	1.52372e-10	8.72522e-08	PIK3CA, PIK3CB, PIK3R1, AKT1, RPS6KB1, NFKB1, MAP2K2, TRAF2, GNB1, GNB3, GNB5, PLCB1, PLCB4, ITPR1, CALM2, PPP3CA, PPP3CC, PPP3R1, ADCY9, ARHGEF11, ROCK2, GNAS, MYC, MAP2K6, MAPK11, ATF2, CREB3L3, PRKCB, PTK2B, TAPBP, CDKN2A, MDM2, FADD, BID, BAK1, CYCS
hsa04932	Non-alcoholic fatty liver disease	2.02861	0.126904	1.91958e-10	2.61104e-06	NFKB1, IRS1, PIK3CA, PIK3CB, PIK3R1, AKT1, MLXIPL, MAPK11, PPARG, MAPK10, MAPK9, TRAF2, XBP1, CYP2E1, BID, CYCS, NDUFV2, NDUFA4, NDUFA6, NDUFA10, NDUFS3, SDHA, CYC1, UQCRC1, UQCR10, COX5A, COX7A1, COX7B
hsa05208	Chemical carcinogenesis - reactive oxygen species	1.388	0.0780711	2.12453e-10	1.43531e-06	GSTT1, NDUFV2, NDUFA4, NDUFA6, NDUFA10, NDUFS3, SDHA, CYC1, UQCRC1, UQCR10, COX5A, COX7A1, COX7B, VDAC2, CYP2E1, EPHX4, BRAF, MAP2K2, MAPK10, MAPK9, MAPK11, PIK3R1, PIK3CA, PIK3CB, AKT1, NFKB1
hsa04625	C-type lectin receptor signaling pathway	1.85956	0.05	4.94518e-10	7.09808e-07	RELB, ITPR1, CALM2, PPP3CA, PPP3CC, PPP3R1, NFKB1, MAPK11, MAPK10, MAPK9, PAK1, BCL3, PIK3CA, PIK3CB, PIK3R1, AKT1, MDM2
hsa04931	Insulin resistance	1.99991	0.0406091	7.31718e-10	9.6549e-07	RPS6KA3, PPP1CB, PPP1R3E, IRS1, PIK3CA, PIK3CB, PIK3R1, AKT1, RPS6KB1, PRKCB, MAPK10, MAPK9, NFKB1, TBC1D4, SLC27A4, PPARGC1B, MLXIPL, PPARGC1A, CREB3L3
hsa05220	Chronic myeloid leukemia	1.9085	0.1575	1.19798e-09	6.55446e-08	PIK3CA, PIK3CB, PIK3R1, AKT1, NFKB1, MDM2, CDKN1B, BRAF, MAP2K2, MYC, CDKN2A, GADD45A, BAK1
hsa04140	Autophagy - animal	1.99239	0.0833163	1.31016e-09	8.70726e-06	IRS1, PIK3CA, PIK3CB, PIK3R1, AKT1, MAP2K2, DEPTOR, RPS6KB1, PPP2CA, ATG13, ATG9A, C9orf72, RRAGA, MAPK10, MAPK9, BECN1, PIK3R4, CAMKK2, ITPR1, DAPK1, MTMR4, ATG5, ATG16L1, MAP1LC3B, RAB7B
hsa04218	Cellular senescence	1.78804	0.188909	1.36553e-09	4.61099e-08	PIK3CA, PIK3CB, PIK3R1, CCNE2, AKT1, LIN9, RBBP4, MYC, CDKN2A, MDM2, PPP1CB, MAP2K2, ETS1, MAP2K6, MAPK11, GADD45A, CCNB1, CHEK2, NFKB1, CALM2, PPP3CA, PPP3CC, PPP3R1, ITPR1, VDAC2
hsa04921	Oxytocin signaling pathway	2.15709	0.0125761	2.08664e-09	3.12858e-08	MAP2K2, RYR2, TRPM2, KCNJ12, KCNJ4, PLCB1, PLCB4, PRKCB, CACNB1, CACNB2, CACNB4, CACNA2D2, CACNG2, CACNG6, CACNG8, ITPR1, CALM2, PPP3CA, PPP3CC, PPP3R1, CAMKK2, CAMK1D, CAMK1G, CAMK2G, GUCY1A2, ROCK2, PPP1CB, GNAS, ADCY9
hsa05131	Shigellosis	1.85099	0.198985	2.40359e-09	1.81399e-05	ELMO1, ROCK2, ACTN4, ILK, PFN1, PIK3CA, PIK3CB, PIK3R1, AKT1, RPS6KB1, MDM2, PLCB1, PLCB4, PLCD4, ITPR1, CAST, HK1, CYCS, TRAF2, TAB3, NFKB1, TIFA, ARHGEF2, MAPK10, MAPK9, TNIP1, UBE2D3, CUL1, MAPK11, BECN1, PIK3R4, RRAGA, ATG16L1, ATG5, MAP1LC3B, GLMN
hsa05020	Prion disease	1.4216	0.0865016	2.66441e-09	0.000134997	GRIN1, GRIN2A, RYR2, ITPR1, PPP3CA, PPP3CC, PPP3R1, VDAC2, CYCS, NDUFV2, NDUFA4, NDUFA6, NDUFA10, NDUFS3, SDHA, CYC1, UQCRC1, UQCR10, COX5A, COX7A1, COX7B, PSMC4, PSMD12, PSMD14, PIK3CA, PIK3CB, PIK3R1, MAPK11, MAPK10, MAPK9, ATF2, CREB3L3, TUBA8
hsa04022	cGMP-PKG signaling pathway	1.99731	0.0831472	2.78058e-09	1.07063e-07	ADRA1D, PPP3CA, PPP3CC, PPP3R1, KCNMA1, ATP1A1, ATP1A4, ATP1B1, ATP1B3, ATP2B1, ATP2B3, ATP2B2, PLCB1, PLCB4, ITPR1, ATP2A2, ROCK2, PPP1CB, CALM2, ADCY9, GUCY1A2, KNG1, IRS1, AKT1, ADRB1, VDAC2, ATF2, CREB3L3, MAP2K2
hsa04919	Thyroid hormone signaling pathway	2.12082	0.146066	2.7933e-09	2.76435e-06	MAP2K2, RXRB, NCOA3, MED12L, MYC, ATP2A2, NOTCH4, PLCB1, PLCB4, PLCD4, PRKCB, SLC9A1, ATP1A1, ATP1A4, ATP1B1, ATP1B3, PIK3CA, PIK3CB, PIK3R1, AKT1, MDM2, TBC1D4, PFKFB2
hsa05216	Thyroid cancer	2.71395	0.0406091	2.97269e-09	0.00244583	RET, BRAF, MAP2K2, PPARG, RXRB, GADD45A, BAK1, TCF7L2, MYC
hsa05210	Colorectal cancer	1.94605	0.0685279	3.7654e-09	0.000159925	TCF7L2, MYC, PIK3CA, PIK3CB, PIK3R1, AKT1, BRAF, MAP2K2, MAPK10, MAPK9, APPL1, CYCS, GADD45A, BAK1, RPS6KB1
hsa04110	Cell cycle	1.3178	0.1425	3.957e-09	4.05078e-06	MYC, CDKN2A, CDKN1B, CCNE2, CUL1, CDC6, CCNB1, YWHAG, ANAPC1, SMC1A, MAD1L1, CHEK2, MDM2, GADD45A, ORC4
hsa04714	Thermogenesis	1.34926	0.0806091	7.33347e-09	0.000325937	GNAS, ADCY9, CREB3L3, ACTL6B, PPARG, MAPK11, PPARGC1A, ATF2, MGLL, RPS6KA3, RPS6KB1, ACSL3, NDUFS3, NDUFV2, NDUFA4, NDUFA6, NDUFA10, SDHA, CYC1, UQCRC1, UQCR10, COX5A, COX7A1, COX7B, COX10, COX17
hsa04015	Rap1 signaling pathway	1.62486	0.0428046	8.04465e-09	0.00219047	DOCK4, GRIN1, GRIN2A, CALM2, GNAS, ADCY9, PLCB1, PLCB4, FGF9, FGF18, EFNA3, EFNA5, MAGI1, MAGI3, LCP2, PRKCB, SIPA1L1, ITGA2B, PFN1, PARD6A, PARD6B, KRIT1, BRAF, MAP2K2, MAP2K6, MAPK11, PIK3CA, PIK3CB, PIK3R1, AKT1
hsa04910	Insulin signaling pathway	1.72283	0.035533	9.01884e-09	0.000137404	IRS1, PIK3R1, PIK3CA, PIK3CB, AKT1, PPP1CB, PPP1R3E, PPP1R3F, CALM2, PRKAR2B, HK1, PPARGC1A, RPS6KB1, EIF4E2, EIF4E1B, BRAF, MAP2K2, MKNK2, MAPK10, MAPK9, INPP5A

## Sheet: SupplementaryTable5_GO BP
ID	Term_Description	Fold_Enrichment	support	lowest_p	highest_p	Up_regulated
GO:0051056	regulation of small GTPase mediated signal transduction	2.29711	0.00507614	4.56688e-15	0.000150263	CHN1, DOCK3, MCF2, RASGRF2, KALRN, ARHGEF2, ARHGAP29, ARHGEF11, FAM13A, RALBP1, ARHGAP26, MCF2L, SH3BP1, NGEF, TIAM2, RACGAP1, ARHGEF3, PLEKHG5, ARHGAP9, ARHGAP39, SYDE2
GO:0007266	Rho protein signal transduction	1.19543	0.00503807	0.0150339	0.0229859	ARHGAP29, ARHGEF11, ARHGEF3
GO:0016579	protein deubiquitination	2.23147	0.0251904	1.3919e-13	7.31337e-06	ATXN3, USP9Y, USP2, JOSD1, PSMD14, COPS5, USP21, UCHL5, USP31, STAMBPL1, USP36, USP28, USP45, JOSD2
GO:0061136	regulation of proteasomal protein catabolic process	3.71912	0.00505051	0.00603185	0.0474428	PKD1, TMF1, PSMD14, UCHL5
GO:0046777	protein autophosphorylation	1.91051	0.0101523	6.10137e-11	0.010403	ACVR1B, AKT1, DAPK1, EPHA4, PTK2B, FES, FLT3, IRAK1, MAP3K9, NTRK2, PAK1, PIM1, MAP3K12, STK24, MAP3K13, ATG13, OXSR1, HTATIP2, CAMKK2, CHEK2, LMTK2, SIK2, EIF2AK1, CDK12, RIOK2
GO:0018108	peptidyl-tyrosine phosphorylation	1.11574	0.00507614	0.000569917	0.044596	EPHA4, PTK2B, FES, FLT3, PKDCC
GO:0010976	positive regulation of neuron projection development	2.30231	0.00502525	0.00156963	0.00156963	SCARB2, PTK2B, FES, LTK, NTRK2, SERPINI1, RET, SCN1B, TOX, TWF2, SETX, CAMK1D, KIDINS220
GO:0000398	mRNA splicing, via spliceosome	1.42435	0.0525	1.31801e-09	1.9921e-06	SNRPA1, RNF113A, DDX39A, PPIE, U2AF2, RSRC1, CDC40, CWC25, SNIP1, GEMIN7, GEMIN6, BUD13
GO:0008380	RNA splicing	2.12521	0.060303	7.27138e-07	0.000133073	NOVA1, RP9, SNRPA1, SRPK1, PRPF4B, DDX23, PPARGC1A, TARDBP, LSM1, RSRC1, CDK12, NRDE2
GO:0014065	phosphatidylinositol 3-kinase signaling	3.00391	0.0152284	1.7532e-07	3.87035e-05	AKT1, HTR2A, IRS1, LTK, PIK3CA, PIK3CB, PIK3R1
GO:0048009	insulin-like growth factor receptor signaling pathway	5.57869	0.025	4.51322e-05	0.000630319	AKT1, IRS1, PIK3R1, PLCB1, GIGYF2
GO:0016310	phosphorylation	2.02861	0.0201523	0.000137119	0.00828245	AKT1, PAK1, PGK1, PIK3CA, PIK3CB, RICTOR
GO:0046854	phosphatidylinositol phosphate biosynthetic process	3.71912	0.0151142	0.000324162	0.000644058	ITPKA, PIK3CA, PIK3CB, PIK3R1, IP6K1, EFR3A
GO:0046326	positive regulation of glucose import	1.85956	0.0100505	0.00198039	0.0022018	AKT1, IRS1, PIK3R1, APPL1
GO:0032869	cellular response to insulin stimulus	2.47942	0.01	0.00959939	0.0464864	AKT1, GPLD1, IRS1, MYO5A, PIK3R1, PPARG, XBP1, C2CD5, TBC1D4, SLC39A14, CPEB1, SYAP1
GO:0007173	epidermal growth factor receptor signaling pathway	1.59391	0.00505051	0.0111538	0.0111538	AKT1, BRAF, PIK3CA, NCK2, REPS2
GO:0033120	positive regulation of RNA splicing	3.43304	0.00507614	0.012115	0.0481552	PIK3R1, U2AF2, SETX, SLC38A2
GO:0006888	endoplasmic reticulum to Golgi vesicle-mediated transport	2.10516	0.0556966	2.41525e-07	4.62018e-05	ANK1, CUL3, ZW10, VAPB, VAPA, SEC24C, SEC16A, ERGIC2, ATL2, MIA3
GO:0007029	endoplasmic reticulum organization	3.04292	0.065	1.15468e-06	7.87241e-05	VAPB, VAPA, SEC16A, ATL2, TOR1AIP2, MIA3
GO:0090110	COPII-coated vesicle cargo loading	2.78934	0.015	0.0111291	0.0205398	SEC24C, SEC23A, MIA3
GO:0006338	chromatin remodeling	1.89913	0.0925	2.50479e-07	1.08208e-05	EZH1, MYC, PAK1, RBBP4, RING1, MBD2, BAZ1B, NUDT5, ZBTB1, ZBTB7A, UCHL5, ACTL6B, MBD3, KDM2B, PCGF1, MYSM1
GO:0016575	histone deacetylation	1.92368	0.0203046	1.02044e-06	6.75755e-06	RBBP4, MBD2, MORF4L1, MBD3, SUDS3
GO:0031146	SCF-dependent proteasomal ubiquitin-dependent protein catabolic process	3.18782	0.0101523	8.42991e-07	9.9896e-07	CUL1, FBXO9, FBXW7, FBXL17, FBXL15, FBXO31
GO:0007062	sister chromatid cohesion	1.85956	0.00502525	0.00852072	0.00852072	SMC1A, FBXW7
GO:0031398	positive regulation of protein ubiquitination	1.85956	0.00761421	0.0338794	0.0378756	CUL3, SPHK1, PAXIP1, FANCI, FBXW7, TSPYL5, AMER1, PRICKLE1
GO:0016567	protein ubiquitination	1.76169	0.06	9.32109e-07	1.24562e-05	TRIM23, MDM2, TNFAIP1, UBE2D3, RNF113A, CUL3, CUL1, RNF144A, PJA2, KLHL21, TRIM32, KLHL18, ARIH1, FBXO9, KLHL20, FBXW7, HACE1, KLHL8, FBXL17, FBXL15, SYVN1, TRIM52, OTULIN, RNF157, FBXO32, ANKRD9, FBXO45
GO:0006511	ubiquitin-dependent protein catabolic process	1.75625	0.0456853	2.33492e-05	0.000153302	MDM2, ATXN3, RNF6, XBP1, CUL3, PSMD14, TRIM32, ARIH1, FBXO22, WDR91, HACE1, KLHL8, KLHL15, SYVN1, UBR3, FBXL14, FBXO45
GO:0043161	proteasome-mediated ubiquitin-dependent protein catabolic process	1.87914	0.0326515	0.000577414	0.00156043	ARNTL, MDM2, ATXN3, TNFAIP1, UBE2D3, CUL3, PJA2, KLHL20, UBE2W, FEM1C, FBXL17, TRIM9, KLHDC3, ANKRD9, FBXO45, SPOPL
GO:0000209	protein polyubiquitination	1.74754	0.0101266	0.0167623	0.0228158	BLMH, MDM2, THOP1, UBE2D3, CUL3, RNF41, UBOX5, TRIM32, MKRN2, IRF2BP1, RMND5A, FBXL17, RC3H1
GO:0070936	protein K48-linked ubiquitination	1.03309	0.00506332	0.0415783	0.0415783	RNF6, UBE2D3, CUL3, HACE1, SYVN1

## Sheet: SupplementaryTable5_GO MF
ID	Term_Description	Fold_Enrichment	support	lowest_p	highest_p	Up_regulated
GO:0004674	protein serine/threonine kinase activity	1.73053	0.0835384	2.50292e-16	1.16048e-09	ACVR1B, AKT1, BRAF, CDK9, CLK3, DAPK1, MKNK2, ILK, IRAK1, MAP3K9, PAK1, PDK3, PIM1, PRKCB, MAPK6, MAPK11, MAP2K2, MAP2K6, MAP4K2, RPS6KA3, RPS6KB1, SRPK1, MAP3K12, STK24, CDC42BPA, MAP3K13, ROCK2, OXSR1, HTATIP2, CIT, CHEK2, LMTK2, STK38L, SIK2, SNRK, CLK4, ACVR1C, TTBK2
GO:0004672	protein kinase activity	1.55169	0.0507614	5.59019e-10	1.32548e-06	AKT1, BRAF, CDK9, DAPK1, EPHA4, IRAK1, LTK, PAK1, PDK1, PDK3, RPS6KA3, RPS6KB1, SRPK1, MAP3K12, STK24, PRPF4B, DCLK1, CDK12, PKDCC, STRADA, TTBK2
GO:0005524	ATP binding	1.48107	0.02	7.06857e-06	6.17842e-05	ACVR1B, AKT1, ATP1A1, ATP7A, DAPK1, MKNK2, IDE, KCNJ11, PDK3, PGK1, PIM1, PRPS2, MAP4K2, SRPK1, CDC42BPA, SPHK1, MAP3K6, OXSR1, UBA2, CLPX, TWF2, STK38L, SIK2, HACL1, OLA1, YARS2, RTEL1, SNRK, MTPAP, PIF1
GO:0004843	cysteine-type deubiquitinase activity	2.13977	0.0251904	2.71564e-12	2.94077e-06	ATXN3, USP2, JOSD1, USP21, DESI2, UCHL5, ZRANB1, YOD1, USP31, USP36, USP28, USP45, OTULIN, JOSD2
GO:0061578	K63-linked deubiquitinase activity	3.98478	0.01	0.000230709	0.00698227	ATXN3, PSMD14, DESI2, YOD1, STAMBPL1
GO:0070628	proteasome binding	3.34721	0.005	0.000985016	0.000985016	PSMD14, SACS, UCHL5
GO:0001227	DNA-binding transcription repressor activity, RNA polymerase II-specific	1.93751	0.0453426	2.42561e-11	1.45548e-07	DACH1, ETS2, ETV6, NR3C1, MXD1, MAX, MYC, NFKB1, POU6F1, SATB1, TBX3, ZBTB16, ZNF148, PRDM2, BHLHE40, NR1D1, KLF12, ZNF281, KCNIP3, ZBTB21, THAP1, ZBTB4, GZF1, BHLHE41, SCRT1, ZGPAT, JDP2, NKX6-3, MYPOP
GO:0003700	DNA-binding transcription factor activity	1.37087	0.07	2.62309e-09	1.74023e-07	AR, FOXL2, KLF9, ATF2, ETS1, ETV1, ETV6, FOSL2, NR3C1, NR3C2, MYC, NFE2L1, NFIC, NFKB1, NFYC, PLAGL2, POU6F1, PPARG, RARA, RORB, STAT4, STAT6, TCF7L2, XBP1, ZNF35, TBR1, NFAT5, KLF12, POU6F2, ZNF281, HINFP, ZBTB7A, CSRNP3, ZGPAT, FOXP2, ZBTB38
GO:0000977	RNA polymerase II transcription regulatory region sequence-specific DNA binding	1.64079	0.01519	0.00022169	0.00182239	ACTN4, ATF2, DACH1, ETV6, FOSL2, NR3C1, MAX, NFKB1, RARA, RXRB, SATB1, STAT6, PRDM2, NR1D1, SATB2, HINFP, ZBTB4, SCRT1, CREB3L3, CREBRF
GO:0001228	DNA-binding transcription activator activity, RNA polymerase II-specific	1.16136	0.020101	0.0032011	0.02965	AR, ATF2, ETS1, ETV1, FOSL2, NR3C1, HLF, TLX2, MYC, NFIC, NFKB1, PLAGL2, RXRB, STAT6, TBX3, UBP1, ZFY, ZSCAN21, PRDM2, ONECUT2, GMEB1, NFAT5, ATMIN, SATB2, HINFP, CREB3L3, CREBRF, NKX6-3
GO:0043565	sequence-specific DNA binding	1.36065	0.00506332	0.0167509	0.0380484	ARNTL, HLF, TLX2, PLAGL2, POU6F1, PPARG, SATB1, TBX3, TCF7L2, TFAM, ZNF35, ZNF148, PRDM2, MAFB, ARID5A, PPARGC1A, ZNF281, THAP1, CALCOCO1, ZBTB4, GZF1, SCRT1, ZGPAT, FOXP2, NKX6-3
GO:0031625	ubiquitin protein ligase binding	1.50899	0.162851	2.10913e-08	1.03065e-07	CDKN1B, CKB, DBT, MDM2, ATXN3, SLC22A18, PRKAR2B, TRAF2, TRAF3, UQCRC1, CUL5, FZD6, CUL3, BECN1, USP2, EIF4E2, KDM4A, MFN2, SCAMP3, LRPPRC, RRAGA, PPARGC1A, GLMN, CHEK2, UBOX5, ARIH1, JKAMP, PIAS4, UBE2W, FBXW7, LAPTM4B, YOD1, MAP1LC3B
GO:0004842	ubiquitin-protein transferase activity	1.56705	0.0856472	1.19263e-07	0.00106471	TRIM23, MDM2, RNF6, TNFAIP1, TRAF2, TRAF3, UBE2D3, CUL5, CUL3, PJA2, KLHL21, RNF41, TRIM32, DTX4, ARIH1, FBXO22, KLHL20, MAGEL2, UBE2W, HACE1, RMND5A, ZFP91, UBR3, FBXL14, RC3H1
GO:0061630	ubiquitin protein ligase activity	1.58261	0.0201142	0.00265548	0.0287046	MDM2, UBE2D3, RNF113A, CUL3, RNF144A, PJA2, RNF41, TRIM32, HECW1, MKRN2, LTN1, IRF2BP1, RNFT1, MEX3C, RNF128, SYVN1, TRIM52, TRIM9, RNF157, RC3H1
GO:0003725	double-stranded RNA binding	1.56595	0.1	1.32238e-07	0.000585573	DHX15, ILF3, SUPV3L1, AGO1, STAU2, DHX33, MTDH, RC3H1
GO:0004386	helicase activity	3.04292	0.010101	0.00600453	0.010108	SUPV3L1, RECQL4, DDX23
GO:0003724	RNA helicase activity	1.94041	0.005	0.0313865	0.0332229	DHX15, SUPV3L1, DDX23, RAD54B
GO:0003723	RNA binding	1.1099	0.0865146	3.31748e-07	1.16693e-05	CSTF2, DHX15, FMR1, IFIT1, MRPL12, SRSF1, PPIE, PPARGC1A, CPEB3, TRIM32, PUM2, TARDBP, IFIT5, AGO1, MEX3C, CPSF3, NUFIP2, YTHDC1, LIN28B
GO:0003730	mRNA 3'-UTR binding	0.921251	0.020101	4.87326e-05	8.92608e-05	AUH, ELAVL2, ELAVL4, FMR1, PARN, CPEB3, PUM2, TARDBP, RC3H1
GO:0140693	molecular condensate scaffold activity	2.78934	0.0453426	0.000114862	0.00119583	CCNT1, FMR1, MECP2, TARDBP
GO:0035198	miRNA binding	1.43966	0.0152284	0.00154184	0.00270443	FMR1, PUM2, AGO1, RC3H1
GO:0035613	RNA stem-loop binding	2.78934	0.00506332	0.00424102	0.00551263	FMR1, CPEB3, RC3H1
GO:0070840	dynein complex binding	3.28158	0.00507614	0.00851885	0.0119629	BICD1, FMR1, NEFH, BICD2, ATMIN
GO:0008266	poly(U) RNA binding	2.78934	0.00507614	0.0106889	0.0433425	FMR1, ATXN1, IFIT5, DAZAP1
GO:0003682	chromatin binding	1.44983	0.071066	4.01431e-07	7.76615e-06	AR, POLR3D, CCNT2, CDK9, EZH2, FMR1, PPARG, PRKCB, RARA, TFAM, SMC1A, CHAF1A, CITED2, NFAT5, CAMTA2, PHF8, WAC, SIRT7, HPF1, FANCM, CDT1, GRWD1, KLHDC3
GO:0001223	transcription coactivator binding	2.62526	0.0425	5.46334e-05	0.00177544	AR, CCNT2, CDK9, RARA, STAT6, CIT, TRERF1, FLYWCH1
GO:0004879	nuclear receptor activity	2.47942	0.04	7.71413e-05	0.00107628	AR, NR3C1, PPARG, RARA, RXRB, NR1D2
GO:0019789	SUMO transferase activity	2.47942	0.025	1.16051e-06	2.90394e-06	MDM2, RANBP2, PIAS2, PIAS4
GO:0016018	cyclosporin A binding	2.62526	0.00506332	0.0129472	0.0346402	PPP3CA, PPP3R1, RANBP2, PPIE
GO:0140297	DNA-binding transcription factor binding	0.991766	0.0152284	2.71067e-06	0.000210856	ARNTL, BCL3, CCNT1, MAX, MYC, PPARG, PURA, LMO4, PPARGC1A, ZMYND8, ZBTB7A, ZNF653
